# Supplementary material for: Systemic Analyses of Anti-Cell-Senescence Active Compounds in Camellia Sect. Chrysantha Chang and Their Mechanisms
Source: Plants (Basel). 2024 Aug 1;13(15):2139. doi: 10.3390/plants13152139 (PMC11314071; doi:10.3390/plants13152139)
Supplement: Supplementary file 1 [file plants-13-02139-s001.zip]

Archive with 1 entries (1 files):
- plants-3108926-supplementary.xlsx
