# Supplementary material for: Systemic Analyses of Anti-Cell-Senescence Active Compounds in Camellia Sect. Chrysantha Chang and Their Mechanisms
Source: Plants (Basel). 2024 Aug 1;13(15):2139. doi: 10.3390/plants13152139 (PMC11314071; doi:10.3390/plants13152139)
Supplement: Supplementary file 1 [file plants-13-02139-s001.zip › plants-3108926-supplementary.xlsx]

## Sheet: Table S1
Primer sequences
Primer	Sequence（5'-3'）
GAPGH F	CAAGAAGGTGGTGAAGCAG
GAPGH R	AAAGGTGGAAGAATGGGAG
p16ink4a F	CGGTATTTGCGGTATCTACT
p16ink4a R	CAGAAGTGAAGCCAAGGA
p21 F	GATTTCTATCACTCCAAGCG
p21 R	ACTGAATGAAGGCTAAGGC
p53 F	TGCTGAGTATCTGGACGAC
p53 R	ATGATGGTAAGGATGGGC
Bcl-2 F	TCGCTCTGTGGATGACTG
Bcl-2 R	GAGACTGCCAGGAGAAATC
Bcl-w F	GTGGCATTCTTTGTCTTTGG
Bcl-w R	AAGCGTGTCTCCAGGTAGG
Bcl-xL F	AAGCGTAGACAAGGAGATGC
Bcl-xL R	TAGGTGGTCATTCAGGTAGG
Bax F	AGGATGATTGCTGATGTGG
Bax R	CCAGTTGAAGTTGCCGTC

## Sheet: Table S2
Figure 5. PCA score plot of ethyl acetate and n-butanol extract of eight differenteight different C. Sect. Chrysantha Chang flowers.
	CPt-N1	CPt-N2	CPt-N3	CPt-E1	CPt-E2	CPt-E3	CPg-N1	CPg-N2	CPg-N3	CPg-E1	CPg-E2	CPg-E3	CPb_N1	CPb_N2	CPb_N3	CPb_E1	CPb_E2	CPb_E3	CL-N1	CL-N2	CL-N3	CL-E1	CL-E2	CL-E3	CM_N1	CM_N2	CM_N3	CM_E1	CM_E2	CM_E3	CC-N1	CC-N2	CC-N3	CC-E1	CC-E2	CC-E3	CCL-N1	CCL-N2	CCL-N3	CCL-E1	CCL-E2	CCL-E3	CI-N1	CI-N2	CI-N3	CI-E1	CI-E2	CI-E3
1	10.3205	10.1865	10.9119	0	0	0	12.5714	10.773	13.171	15.587	15.6835	15.5098	11.3832	11.1561	11.0838	3.18572	4.40392	4.66173	11.1975	10.8464	11.1307	12.8502	13.4309	13.4456	12.1355	11.5195	11.6643	7.97711	6.5103	8.27009	11.0065	10.0646	11.2504	0	0	1.61603	10.3983	10.6642	10.49	12.0161	11.784	11.9087	12.06	12.2052	12.3794	0	0	0
2	15.2423	15.3321	15.4075	8.16538	8.20503	8.21448	10.5343	10.4817	10.8166	8.86726	8.63893	8.26865	3.74702	0	0	0	2.49832	0	16.5299	16.4959	16.545	14.7643	15.1505	15.3109	15.4028	15.4568	15.4893	10.9492	10.5161	10.941	13.1543	13.2333	13.3244	4.31906	4.02242	4.70534	12.0732	12.0957	12.1544	10.1395	10.0128	10.111	3.14847	2.86267	3.06802	0	0	0
3	15.2677	15.3482	15.4326	7.50493	7.56096	7.71818	12.089	12.1639	12.2658	10.0478	10.1544	9.72756	7.60253	7.46724	7.62077	0	0	1.96065	16.884	16.8969	16.9584	14.7163	15.1538	15.2807	15.3251	15.4995	15.4701	10.4442	9.87679	10.5492	14.3201	14.2327	14.3331	5.06721	5.5407	5.47069	9.66653	9.76699	9.92401	6.70743	6.31422	6.36364	6.15127	6.34252	6.04953	0	0	0
4	13.1149	13.1542	13.2642	5.61907	5.39143	5.76288	13.0261	12.9941	13.0984	12.6333	12.7363	12.4125	0	0	0	0	0	0	12.6603	12.6732	12.7705	11.3841	11.6115	11.707	12.8007	12.8636	12.9367	10.3232	10.0743	10.3692	11.6059	11.5462	11.6136	4.55596	4.07655	4.53166	6.44734	6.70894	7.16654	0	0	0	0	0	0	0	0	0
5	14.3006	14.3536	14.4225	7.0191	6.95608	7.15461	9.79642	9.93906	10.4848	7.30611	7.43664	7.49156	5.806	4.39223	5.87397	3.09548	3.86524	2.74596	14.1215	14.1037	14.16	12.1534	12.5438	12.6574	14.5028	14.5718	14.6184	9.7139	9.26241	9.78992	12.2672	12.2816	12.4001	4.25768	3.97287	5.02738	9.55343	9.47829	9.46969	5.00979	4.69063	4.68136	0	0	0	0	0	0
6	14.7432	14.7884	14.8455	7.87782	7.95875	7.98174	3.44126	4.11531	6.14599	3.51842	0	0.089908	0	0	0	0	0	0	14.1744	14.136	14.2175	12.5376	12.9122	13.0708	13.9368	13.997	14.016	9.51577	8.98689	9.42349	11.0125	10.9957	11.1713	2.81102	0	0	7.83307	7.68704	7.75904	3.61029	3.94893	2.55364	0	0	0	0	0	0
7	15.6529	15.7521	15.8242	9.00264	8.9716	9.14895	12.0215	11.913	12.4141	9.35271	9.64327	9.41598	10.1714	9.98702	10.0591	4.22277	4.18653	4.24197	16.289	16.2503	16.3321	13.8225	14.1744	14.3124	15.7634	15.9172	15.9304	10.4469	9.99705	10.4874	14.3988	14.4206	14.499	8.08448	7.84007	7.90123	11.7704	11.8321	11.8542	10.2098	10.2718	10.432	10.5607	10.6393	10.5984	0	0	0
8	6.53234	6.68324	6.7644	0	0	0	15.4865	15.528	15.6589	15.1133	15.2051	14.9267	0	0	0	2.29227	4.42313	3.79345	3.30898	5.60902	4.97323	0	0	3.9724	5.30123	5.46815	6.32266	2.58067	0	0	10.693	10.6159	10.7524	9.63953	9.53089	9.51476	11.0759	11.2519	11.1581	10.3288	10.2981	10.4674	0	0	0	0	0	0
9	0	0	0	0	0	0	14.5156	14.6474	14.7229	14.0923	14.0774	13.8583	0	0	0	0	0	0	0	0	2.09827	4.66191	4.4863	4.19877	0	0	0	0	0	0	9.47724	9.30831	9.53641	9.37372	9.30825	9.36811	9.36645	9.61786	9.58058	10.2085	10.1492	10.2937	0	0	0	0	0	0
10	7.91411	7.92034	7.79442	0	0	0	14.6262	14.6183	14.9175	12.709	12.6465	12.3677	0	0	0	0	0	0	12.847	12.7532	12.8662	9.06565	9.83577	9.68977	9.08382	8.48414	9.24871	0	0	0	9.26171	9.20309	9.34516	4.94732	4.9299	5.65585	9.45504	9.47618	9.73978	4.85502	4.80941	3.78276	0	0	0	0	0	0
11	6.36713	6.87745	6.17082	0	0	0	4.79922	4.1987	5.90279	2.04694	0	0	3.39529	4.25973	4.21674	0.379683	0.290707	0.704201	5.13611	5.43932	6.01137	0	0	0	5.10836	3.34116	6.40474	0	0	0	9.11582	9.06062	9.15494	0	0	0	14.9683	14.9365	14.9346	11.423	11.3873	11.5905	0	2.70836	0	0	0	0
12	16.4797	16.5579	16.6419	8.91212	8.98986	9.09544	12.3433	12.2757	12.3402	10.2531	10.132	9.83028	9.01984	8.79336	8.84324	5.77404	5.90016	5.91402	17.3369	17.3722	17.3972	15.2646	15.7155	15.8416	16.1555	16.3251	16.3366	11.4427	10.8517	11.4789	14.9401	15.0847	15.1439	7.59097	7.30896	7.59244	11.6779	11.5927	11.6924	11.2746	11.2229	11.2354	4.33848	0	2.58204	0	0	2.18978
13	16.1004	16.1696	16.2339	17.4135	17.4502	17.557	16.2781	16.3438	16.5794	16.6684	16.5928	16.75	16.0124	15.9171	15.964	16.9148	17.0029	16.9129	16.0786	16.1174	16.1317	17.7018	17.6434	17.6966	16.4172	16.5743	16.5245	17.4759	17.4289	17.3899	16.6808	16.6905	16.6538	17.2955	17.2615	17.2629	16.2678	16.2451	16.1628	17.1881	17.2657	17.3116	16.1849	16.182	16.0987	16.9348	16.9787	16.8664
14	15.5179	15.5766	15.6317	14.1581	14.1821	14.2719	14.3985	14.4724	14.7783	12.9615	12.9523	12.8935	16.0524	16.0019	16.0716	14.2708	14.3933	14.2958	15.9713	15.9613	16.0307	15.1952	15.267	15.2224	16.193	16.4176	16.344	14.6657	14.6338	14.6232	15.986	15.9724	15.9764	13.7557	13.7296	13.7001	15.8823	15.8605	15.792	14.398	14.4398	14.5249	16.0175	16.0222	15.9839	14.0538	14.1092	14.0461
15	14.7953	14.8586	14.8806	12.1869	12.2136	12.3172	13.2005	13.2242	13.5245	11.0922	11.0647	10.8395	15.4428	15.3757	15.4885	12.5275	12.6174	12.5768	15.2912	15.3108	15.4037	13.668	13.8021	13.7609	15.6277	15.8194	15.7981	12.9302	12.9109	12.8809	15.2141	15.2131	15.2152	11.7942	11.7245	11.6881	15.2106	15.2187	15.1374	12.8716	12.8773	13.0004	15.3145	15.3097	15.2526	12.1612	12.2267	12.2165
16	13.7237	13.8076	13.8894	16.6891	16.7257	16.8425	14.3051	14.4231	14.6163	16.8123	16.6906	16.8585	14.1249	14.051	14.0442	17.0275	17.088	17.0483	14.5597	14.5465	14.5764	17.7306	17.7017	17.9078	14.6803	14.8839	14.7463	17.4081	17.3052	17.2666	14.3718	14.4164	14.3574	16.8288	16.872	16.8238	14.3849	14.3993	14.2767	17.1667	17.2107	17.3131	14.5468	14.5228	14.4321	17.2822	17.2732	17.103
17	11.9704	12.0601	12.0955	15.1198	15.1502	15.2237	12.6041	12.6649	12.8997	15.0616	14.9166	15.0905	12.3578	12.2608	12.2775	15.4569	15.4833	15.4417	12.8185	12.7504	12.7924	16.1918	16.1353	16.3049	12.8752	13.1053	12.9327	15.8672	15.726	15.7371	12.6394	12.6217	12.6039	15.2175	15.2338	15.2213	12.6616	12.6098	12.5473	15.5298	15.5807	15.6298	12.8153	12.757	12.6814	15.7163	15.6709	15.5469
18	0	0	0	0	0	0	14.7641	14.8646	15.0638	15.0357	14.9385	14.8549	0	0	0	3.81265	2.41239	3.22754	0	3.69342	2.32081	6.9806	6.98754	6.04386	0	0	0	0	0	3.02885	10.4072	10.3815	10.4453	10.5512	10.5205	10.5042	11.2107	11.276	11.3212	11.0962	11.0715	11.1815	0	0	0	0	0	0
19	4.01546	3.98915	3.80719	6.11467	6.43613	6.25726	19.3053	19.4366	19.6001	18.7961	18.8578	18.6627	4.80213	4.11138	4.33128	8.5064	8.60497	8.49997	6.25607	6.17889	6.27799	8.68098	8.76287	8.69031	0	0	2.0882	6.99884	6.69475	7.36339	13.1876	13.1061	13.2213	12.1146	12.0683	12.0469	11.9853	11.9769	12.0387	11.9937	11.9438	12.0586	0	0	0	0	0	1.86865
20	14.0685	14.1214	14.2339	7.57278	7.41301	7.4831	12.3267	12.4309	12.7402	10.9262	10.9078	10.7515	0	2.40034	0	0	0	0	11.9762	11.8597	11.9645	10.1321	10.4298	10.4708	11.413	11.4165	11.3897	6.33564	5.75222	6.21934	12.831	12.89	12.9875	7.19826	7.25191	7.18923	9.09452	9.36216	9.58619	4.35742	4.6846	4.67172	0	0	0	0	0	0
21	0	0	0	0	0	0	16.7691	16.8752	17.0829	16.2233	16.1945	16.0499	6.401	6.06299	5.90032	1.95532	0	2.71348	0	2.56548	2.35725	0	0	0	0	0	0	0	0	0	9.16703	9.2367	9.37689	8.2081	8.25034	8.24704	10.5882	10.6237	10.78	10.0197	10.057	10.1728	2.50501	0	0	0	0	0
22	0	0	0	0	0	0	16.4992	16.614	16.7877	15.8966	15.8923	15.7448	0	0	0	2.18744	1.6335	2.74617	0	0	0	0	0	0	0	0	0	0	1.98515	0	4.2046	1.97228	4.49396	5.79536	5.7618	5.89308	4.49009	4.07835	4.51235	5.23636	5.9325	4.9184	0	0	0	0	0	0
23	5.96328	6.32221	6.19179	7.93679	7.97494	8.12142	11.4865	12.1889	12.5338	10.845	11.057	11.0556	0	0	0	0	2.03973	0	5.34342	5.7937	6.3652	8.85094	8.53846	8.55342	6.93395	5.40654	6.87432	7.10276	7.20006	7.40173	12.9737	12.9623	13.0378	12.0043	11.9134	11.9106	12.8684	12.8283	12.836	12.5888	12.5744	12.6583	0	0	0	0	0	0
24	5.91161	5.6355	5.76196	0	0	0	16.1302	16.2133	16.4108	15.6277	15.6581	15.442	0	0	0	0	0	2.25241	6.23687	6.66495	6.54982	0	4.59506	2.57934	0	0	3.88588	0	0	0	10.6531	10.6722	10.868	7.7456	7.8792	7.77642	12.7774	12.7565	12.8272	10.9034	10.8274	10.9654	7.74867	7.78843	7.641	4.45663	5.20215	4.4224
25	4.78038	5.47823	5.09472	0	0	0	13.8742	14.0015	14.1961	13.5448	13.6514	13.4411	0	0	0	0	0	0	0	3.66791	0	5.8044	5.83386	4.02163	4.04812	3.28818	4.4847	5.83947	5.60044	6.45073	10.5808	10.5421	10.5885	8.41081	8.37127	8.37889	11.4696	11.4198	11.4876	9.69639	9.62255	9.78916	0	0	0	0	0	0
26	8.77465	8.8172	8.84308	0	0	0	14.8317	14.8643	15.0181	14.5052	14.5977	14.266	0	0	0	0	0	0	8.69978	8.7753	8.94313	7.47839	7.7913	7.77652	7.3645	6.08476	7.53961	6.92616	6.88737	7.15884	8.59513	8.47219	8.71647	0	0	1.77824	11.7488	11.6409	11.7164	9.09254	8.82157	8.75765	0	0	0	0	0	0
27	0	0	0	0	0	0	15.74	15.7739	15.9383	15.2617	15.3595	15.0645	0	0	0	3.76551	3.80971	3.52569	0	0	0	0	0	0	0	0	0	0	0	1.82435	6.63209	5.96469	7.06146	0	0	0	9.0086	9.01776	9.14194	7.29093	6.99052	7.19053	0	0	0	0	0	0
28	0	3.16425	0	2.16221	3.26019	3.69918	9.86519	10.5667	10.7816	8.417	8.92986	9.13547	0	0	0	0	0	0	0	0	0	2.73935	0	0	4.78318	0	5.375	4.78166	3.76555	3.34419	14.0859	14.0828	14.1374	12.3454	12.3524	12.3778	14.7534	14.7625	14.7327	13.9527	13.8998	14.0579	0	0	0	0	0	0
29	4.54731	4.87852	4.58818	0	0	0	12.2782	12.6397	12.9442	11.5556	11.702	11.6253	0	0	0	0	0	0	0	2.06031	0	0	0	0	0	0	3.64053	0	0	0	11.0275	11.0796	11.1376	7.2781	7.22351	7.41477	13.9134	13.8739	13.9246	11.641	11.4727	11.7046	0	0	0	0	0	0
30	0	0	0	0	0	0	16.7691	16.8752	17.0829	16.2233	16.1945	16.0499	6.401	6.06299	5.90032	1.95532	0	2.71348	0	2.56548	2.35725	0	0	0	0	0	0	0	0	0	9.16703	9.2367	9.37689	8.2081	8.25034	8.24704	10.5882	10.6237	10.78	10.0197	10.057	10.1728	2.50501	0	0	0	0	0
31	10.2396	10.3073	10.4277	7.04948	6.91286	6.76796	21.5575	21.6918	21.8234	20.9337	21.0664	20.833	9.56163	9.42964	9.63661	11.2906	11.3889	11.3196	8.6717	9.07361	9.05652	6.58856	6.44563	5.4973	7.0338	5.06537	7.08292	9.73608	9.55174	9.77191	10.5366	10.4569	10.742	8.11798	7.84062	8.10132	11.1122	11.1851	11.3294	10.0682	10.0157	10.0616	2.51187	0	3.44189	6.19843	6.21153	7.06527
32	0	0	0	0	0	0	7.95996	8.12669	8.61899	4.14189	6.29782	5.73862	0	0	0	0	0	0	2.79967	0	2.04393	6.36313	6.30681	5.84951	4.18639	0	5.16853	8.93897	8.80963	8.99143	6.47029	6.27407	6.82003	8.58551	8.59889	8.49442	0	0	0	0	0	0	0	0	0	0	0	0
33	14.0165	14.0711	14.1409	7.64254	7.6899	7.66129	12.5817	12.7184	13.0283	11.9252	11.9431	11.9037	0	0	0	0	0	0	14.2016	14.1768	14.2414	12.4033	12.7396	12.8772	13.3239	13.3807	13.4025	9.00291	8.87397	9.09925	13.6332	13.6434	13.7295	7.29951	6.92855	6.92483	9.74874	9.87166	9.9914	5.80178	5.59945	5.63931	0	0	0	0	0	0
34	6.7836	7.14636	6.6474	7.48658	7.67677	7.83271	10.1376	10.3255	10.6334	9.47896	9.579	9.40789	0	0	0	3.64703	2.80446	2.45247	0	0	2.11438	3.57948	4.0192	3.2496	5.29392	0	5.81591	5.92064	5.87479	5.94053	15.7869	15.8977	15.9895	15.0412	15.0343	14.8652	15.5868	15.5955	15.5887	15.2762	15.2542	15.4121	0	0	0	3.59895	1.78916	4.35286
35	5.6692	5.93862	5.65654	2.99905	3.56297	3.31421	20.6998	20.8504	20.9475	20.1275	20.2631	20.0418	9.49429	9.20775	9.56573	9.92307	9.98438	9.94862	6.32916	6.7296	6.91652	7.73271	7.69132	8.01107	5.90767	0	2.23059	9.84018	9.73932	9.96771	9.87085	9.75093	10.0659	9.03168	8.89748	8.88321	11.6052	11.6244	11.6618	11.1987	11.1216	11.1843	0	0	0	5.46198	5.20339	5.58407
36	7.32024	7.53277	7.41211	0	0	0	10.9813	11.1365	11.6403	10.1779	10.3005	10.1422	0	0	0	0	0	0	4.84444	5.73498	5.50431	0	0	0	5.17093	3.35419	6.40984	0	0	0	11.2518	11.3117	11.4975	7.45121	7.56391	7.40384	14.9601	14.8569	14.8598	12.6444	12.4958	12.6841	0	0	0	0	0	0
37	5.96328	6.32221	6.19179	7.93679	7.97494	8.12142	11.4865	12.1889	12.5338	10.845	11.057	11.0556	0	0	0	0	2.03973	0	5.34342	5.7937	6.3652	8.85094	8.53846	8.55342	6.93395	5.40654	6.87432	7.10276	7.20006	7.40173	12.9737	12.9623	13.0378	12.0043	11.9134	11.9106	12.8684	12.8283	12.836	12.5888	12.5744	12.6583	0	0	0	0	0	0
38	0	0	0	0	0	0	14.7641	14.8646	15.0638	15.0357	14.9385	14.8549	0	0	0	3.81265	2.41239	3.22754	0	3.69342	2.32081	6.9806	6.98754	6.04386	0	0	0	0	0	3.02885	10.4072	10.3815	10.4453	10.5512	10.5205	10.5042	11.2107	11.276	11.3212	11.0962	11.0715	11.1815	0	0	0	0	0	0
39	0	3.16425	0	2.16221	3.26019	3.69918	9.86519	10.5667	10.7816	8.417	8.92986	9.13547	0	0	0	0	0	0	0	0	0	2.73935	0	0	4.78318	0	5.375	4.78166	3.76555	3.34419	14.0859	14.0828	14.1374	12.3454	12.3524	12.3778	14.7534	14.7625	14.7327	13.9527	13.8998	14.0579	0	0	0	0	0	0
40	6.66939	6.50585	6.17433	0	0	0	14.6757	14.8035	14.9836	14.4218	14.5527	14.2894	0	0	0	0	0	0	5.10791	5.36647	5.84806	0	0	0	7.65326	7.02459	7.87672	1.6683	0	2.22418	9.74295	9.6219	9.94214	8.97795	8.84824	8.89226	13.9549	13.9647	13.9506	12.4383	12.3543	12.5141	0	0	0	0	0	0
41	7.21969	6.98232	6.84167	0	0	0	12.8854	12.9845	13.1569	12.5817	12.7192	12.5067	0	0	0	0	0	0	6.56148	6.60912	6.86793	5.07314	3.32944	4.18735	6.67591	3.64166	6.65764	0	0	0	9.51024	9.49384	9.83488	8.02238	7.84941	7.82205	14.3645	14.3421	14.325	12.3424	12.1915	12.3751	0	0	0	0	0	0
42	0	0	0	3.30603	0	2.64507	8.85011	8.91938	9.25062	7.76338	6.81368	7.46943	0	0	0	4.66771	5.04004	3.76061	0	2.01564	2.9317	4.6922	4.72019	4.75583	4.02397	0	3.82575	5.63914	5.49729	5.82398	9.00377	9.03857	9.09188	10.3117	10.2085	10.169	12.5583	12.6027	12.6045	13.6313	13.6726	13.7689	0	0	0	0	0	0
43	0	0	0	0	0	0	16.2455	16.3506	16.5798	15.8461	15.825	15.7149	0	0	0	0	1.21578	0	7.94533	7.87629	7.89907	6.30398	6.99804	6.45928	3.77312	0	2.66848	0	0	0	7.50404	7.34847	7.85334	5.96775	5.75647	6.04588	8.50665	8.63936	8.86924	7.78273	7.76552	8.00725	0	0	0	0	0	0
44	4.01546	3.98915	3.80719	6.11467	6.43613	6.25726	19.3053	19.4366	19.6001	18.7961	18.8578	18.6627	4.80213	4.11138	4.33128	8.5064	8.60497	8.49997	6.25607	6.17889	6.27799	8.68098	8.76287	8.69031	0	0	2.0882	6.99884	6.69475	7.36339	13.1876	13.1061	13.2213	12.1146	12.0683	12.0469	11.9853	11.9769	12.0387	11.9937	11.9438	12.0586	0	0	0	0	0	1.86865
45	6.7836	7.14636	6.6474	7.48658	7.67677	7.83271	10.1376	10.3255	10.6334	9.47896	9.579	9.40789	0	0	0	3.64703	2.80446	2.45247	0	0	2.11438	3.57948	4.0192	3.2496	5.29392	0	5.81591	5.92064	5.87479	5.94053	15.7869	15.8977	15.9895	15.0412	15.0343	14.8652	15.5868	15.5955	15.5887	15.2762	15.2542	15.4121	0	0	0	3.59895	1.78916	4.35286
46	9.44007	9.52834	9.87437	2.58306	1.51209	2.71643	15.3743	15.4092	15.5561	15.0066	15.1048	14.8029	0	0	0	0	0	0	8.76451	9.00418	8.68523	8.37566	8.49099	8.73547	8.68833	8.86544	8.98299	8.17036	8.18953	8.1587	9.13088	9.39807	9.25873	3.3088	2.63668	2.12319	5.93755	6.89201	6.83877	0	2.06966	2.27397	0	0	0	0	0	0
47	13.4133	13.504	13.5585	4.09297	4.39666	4.62606	7.62471	7.72717	8.22603	0	0	0	0	0	0	0	0	0	14.2696	14.2465	14.2716	12.2486	12.6879	12.7455	13.1684	13.3009	13.2693	8.36966	7.90826	8.429	12.137	12.2487	12.295	5.09471	4.67653	4.93406	8.83809	8.7327	8.78711	8.64718	8.63163	8.49403	0	0	0	0	0	0
48	8.54448	8.54372	8.62901	6.34689	5.86125	6.08363	14.9266	15.0301	15.2483	14.1696	14.1533	13.9158	0	0	0	0	0	0	7.58759	7.28364	7.57868	6.6934	6.77239	6.71799	4.67352	3.10698	5.27968	5.90509	5.49454	5.7805	5.83387	6.1767	5.95434	7.5392	7.54335	7.50226	5.50537	6.52686	6.53702	0	2.13869	0	0	0	0	0	0	0
49	0	0	0	0	1.22367	1.54846	16.6166	16.7807	16.898	16.7005	16.7607	16.612	3.78795	0	2.74202	6.60542	6.3017	6.23599	3.97603	4.24839	4.35077	7.65964	7.43424	7.76483	0	0	0	6.315	6.58776	6.54099	10.2591	10.1946	10.3054	9.26525	9.25667	9.32034	11.6916	11.6926	11.6786	11.4579	11.4162	11.5329	0	0	0	0	0	0
50	13.1155	13.188	13.2851	6.72702	6.64192	6.60952	13.7451	13.5861	13.728	13.3062	13.3778	13.0012	0	0	0	0	0	0	13.6246	13.625	13.6794	11.9172	12.2488	12.4071	12.614	12.7057	12.7146	9.54254	9.26631	9.55195	12.8873	12.8467	12.9287	5.35457	4.70902	5.2692	12.0704	12.0041	12.0632	9.18928	8.75315	9.14887	0	2.15947	0	0	0	0
51	4.01546	3.98915	3.80719	6.11467	6.43613	6.25726	19.3053	19.4366	19.6001	18.7961	18.8578	18.6627	4.80213	4.11138	4.33128	8.5064	8.60497	8.49997	6.25607	6.17889	6.27799	8.68098	8.76287	8.69031	0	0	2.0882	6.99884	6.69475	7.36339	13.1876	13.1061	13.2213	12.1146	12.0683	12.0469	11.9853	11.9769	12.0387	11.9937	11.9438	12.0586	0	0	0	0	0	1.86865
52	8.09309	8.13415	8.29481	2.59231	0	3.28145	15.6963	15.6994	15.893	14.8471	14.801	14.5864	0	0	0	0	0	0	8.49253	8.54335	8.56164	7.55104	7.9041	7.74664	5.21112	0	5.52403	7.2149	7.15526	7.25384	7.1079	7.15915	7.56239	8.08902	8.06423	8.15534	4.16226	4.72855	4.19013	1.80895	0	0	0	0	0	0	0	0
53	7.13458	7.01873	7.11123	0	0	0	14.6612	14.7275	14.89	13.8539	13.8984	13.6631	0	0	0	0	0	0	4.36995	4.85669	5.21977	8.88488	8.82515	8.71724	6.23164	0	7.18661	9.17751	9.08984	9.16174	8.30957	8.53908	8.4585	0	0	0	8.32681	7.94626	8.20053	7.74332	7.3341	7.04766	0	0	0	0	0	0
54	2.70697	1.69256	3.79727	0	0	0	14.3035	14.3551	14.4945	13.5688	13.5656	13.3057	0	0	0	0	0	0	0	0	0	0	0	0	3.1113	0	2.40277	0	0	0	0	0	0	0	0	0	2.5188	4.20561	4.1719	3.30288	0	1.99409	0	0	0	0	0	0
55	14.6229	14.6698	14.7736	6.5288	6.85975	6.4132	12.212	12.3611	12.6155	10.439	10.4514	10.3193	2.28817	0	0	0	0	0	16.1704	16.138	16.2454	14.0058	14.441	14.5131	13.9828	13.9287	13.9848	8.91459	8.18148	9.00894	13.9521	13.9152	14.0823	6.371	6.39384	6.36121	10.0655	9.67863	9.62174	10.0062	9.64568	9.40324	0	0	0	0	0	0
56	0	0	0	0	0	0	4.78418	0	5.29433	0	0	0	0	0	0	0	0	0	0	0	0	0	0	0	0	0	0	0	0	0	0	0	2.17116	0	0	0	8.82663	8.64482	8.70833	9.00542	8.94608	8.97839	0	0	0	0	0	0
57	9.77573	9.87332	9.8797	0	0	0	11.7488	11.6997	11.9975	10.6814	10.9591	10.8107	0	0	0	0	0	0	10.1609	10.0838	10.1242	7.62825	8.33511	8.34105	8.07959	7.48741	8.40426	0	0	0	11.6218	11.5716	11.8509	0	0	0	12.8825	12.7916	12.7967	10.0445	9.93214	10.12	0	0	0	0	0	0
58	12.5857	12.7385	12.7097	12.411	12.4666	12.3541	14.6546	14.672	14.7347	15.0102	15.1402	14.6184	13.2968	13.3235	13.3162	12.6785	12.7019	12.6074	13.1519	12.8477	12.6928	13.3304	13.3467	13.4856	12.6555	14.2131	12.7407	12.882	12.706	12.7306	13.1152	13.239	13.0379	12.5648	12.5789	12.6071	13.6457	13.3445	13.2687	13.2889	13.1737	13.266	13.4362	13.3267	13.4213	12.884	12.8059	12.6625
59	12.0947	12.1494	12.2042	1.72577	2.80315	1.96332	3.35681	4.01316	5.81791	0	0	0.652929	0	0	0	0	0	0	13.35	13.2953	13.3223	11.6857	12.0497	12.0886	12.1411	12.2005	12.1896	7.4439	6.64407	7.52134	9.87267	9.80107	9.90457	0	0	0	3.9137	3.03027	4.37782	0	0	0	0	0	0	0	0	0
60	3.63385	4.51779	2.54131	5.83366	6.15804	6.00785	17.8167	17.9256	18.102	17.3982	17.4358	17.2658	3.97733	0	4.89678	7.11652	7.13554	7.33729	6.09277	5.46657	5.70859	3.8579	3.44898	3.35646	4.25913	0	3.70837	5.47439	5.77311	6.1772	10.3278	10.2931	10.3068	8.70007	8.49124	8.68329	13.2035	13.1711	13.1443	12.2015	12.2084	12.3585	0	0	0	0	0	0
61	6.7836	7.14636	6.6474	7.48658	7.67677	7.83271	10.1376	10.3255	10.6334	9.47896	9.579	9.40789	0	0	0	3.64703	2.80446	2.45247	0	0	2.11438	3.57948	4.0192	3.2496	5.29392	0	5.81591	5.92064	5.87479	5.94053	15.7869	15.8977	15.9895	15.0412	15.0343	14.8652	15.5868	15.5955	15.5887	15.2762	15.2542	15.4121	0	0	0	3.59895	1.78916	4.35286
62	0	0	0	0	0	0	15.0706	15.0603	15.2931	14.6259	14.5621	14.3475	0	0	0	0	0	0	0	0	0	0	0	0	0	0	0	0	0	0	5.44483	4.79991	5.94775	0	0	1.7067	9.19457	9.28605	9.30164	7.96566	8.06305	8.33952	9.94214	10.0131	9.93761	0	0	0
63	0	0	0	0	1.22367	1.54846	16.6166	16.7807	16.898	16.7005	16.7607	16.612	3.78795	0	2.74202	6.60542	6.3017	6.23599	3.97603	4.24839	4.35077	7.65964	7.43424	7.76483	0	0	0	6.315	6.58776	6.54099	10.2591	10.1946	10.3054	9.26525	9.25667	9.32034	11.6916	11.6926	11.6786	11.4579	11.4162	11.5329	0	0	0	0	0	0
64	11.7018	11.8637	11.8458	11.6134	11.6556	11.538	13.6046	13.678	13.7007	14.0152	14.1413	13.5851	12.528	12.5168	12.5208	11.8797	11.8889	11.7947	12.3118	12.0004	11.8626	12.5004	12.5072	12.6562	11.8296	13.3955	11.91	12.0649	11.9027	11.9072	12.2064	12.3332	12.1275	11.6465	11.6533	11.7179	12.6533	12.3536	12.2653	12.2418	12.0986	12.204	12.6549	12.5556	12.6292	12.0594	12.0127	11.8367
65	3.74282	3.95609	4.72581	4.19669	4.16318	4.57008	16.3747	16.4934	16.6678	15.1813	15.1613	14.951	0	0	0	0	0	0	3.46077	0	0	5.33116	5.00777	4.44313	0	0	0	2.46619	0	2.16245	5.9015	5.72967	6.47984	4.05057	3.37018	3.96543	8.58944	8.61117	8.91649	6.82937	6.64505	6.32435	0	0	0	0	0	0
66	5.53612	5.6664	5.48615	0	0	0	14.8012	14.9099	15.0877	14.2071	14.1813	14.0334	0	0	0	0	0	0	6.42868	6.55062	6.6402	2.91624	4.58685	2.96333	3.46074	0	4.05674	0	0	0	11.1106	11.1353	11.201	8.63416	8.54537	8.5744	10.8577	10.8487	10.8436	9.48617	9.37203	9.56381	0	0	0	0	0	0
67	13.0466	13.093	13.1757	7.49461	7.68765	7.62042	10.8221	10.7852	11.1549	9.21575	9.33688	9.23151	0	0	0	0	0	0	14.8188	14.8101	14.8569	12.8396	13.1863	13.2594	11.8507	11.7941	11.9338	6.34026	6.30081	6.75043	11.7113	11.7043	11.785	0	0	0	7.32058	7.28248	7.79382	0	0	2.25607	0	0	0	0	0	0
68	2.70044	2.86326	0	0	0	0	15.5825	15.6921	15.9142	15.307	15.2869	15.1447	0	0	0	0	0	0	6.83487	6.92048	7.19793	2.35631	4.2216	0	1.69267	0	4.34566	0	0	0	9.41227	9.39257	9.47009	4.96664	5.10903	4.36702	10.0175	10.0998	10.1425	9.16794	9.22614	9.17689	12.6952	12.6526	12.6848	6.51215	6.4356	6.67888
69	10.2814	10.241	10.317	1.94367	1.97876	0	13.7797	13.7583	13.8586	13.5018	13.6678	13.2671	0	0	0	0	0	0	10.0408	9.97356	10.0243	7.99456	8.569	8.70495	9.10177	8.52978	9.16543	0	2.52244	2.05541	13.4103	13.4369	13.6312	7.2809	7.17684	7.42652	12.9611	12.9442	12.9156	10.6093	10.4863	10.7214	1.55456	0.00308054	0	0	0	0
70	0	0	0	0	0	0	5.25842	3.81637	3.52631	3.92486	0	0	0	0	0	4.12048	2.88409	3.40045	0	0	0	4.66954	3.77042	0	5.66001	4.70918	5.76001	3.01408	0	3.00571	9.22017	9.19415	9.33722	8.84307	8.81123	8.6689	12.1372	12.2149	12.2103	12.4026	12.3594	12.4896	0	0	0	0	0	0
71	0	0	0	0	1.22367	1.54846	16.6166	16.7807	16.898	16.7005	16.7607	16.612	3.78795	0	2.74202	6.60542	6.3017	6.23599	3.97603	4.24839	4.35077	7.65964	7.43424	7.76483	0	0	0	6.315	6.58776	6.54099	10.2591	10.1946	10.3054	9.26525	9.25667	9.32034	11.6916	11.6926	11.6786	11.4579	11.4162	11.5329	0	0	0	0	0	0
72	0	0	0	0	0	0	14.138	14.2762	14.4251	13.9099	13.9921	13.7812	0	0	0	0	0	0	4.61099	4.65261	4.60509	7.70346	7.58485	7.74083	0	0	0	5.79184	5.40847	5.74359	4.37377	3.22187	3.39625	3.86914	3.41319	3.76907	5.81619	6.35947	6.99675	5.26018	5.8443	5.99857	0	0	0	0	0	0
73	10.2396	10.3073	10.4277	7.04948	6.91286	6.76796	21.5575	21.6918	21.8234	20.9337	21.0664	20.833	9.56163	9.42964	9.63661	11.2906	11.3889	11.3196	8.6717	9.07361	9.05652	6.58856	6.44563	5.4973	7.0338	5.06537	7.08292	9.73608	9.55174	9.77191	10.5366	10.4569	10.742	8.11798	7.84062	8.10132	11.1122	11.1851	11.3294	10.0682	10.0157	10.0616	2.51187	0	3.44189	6.19843	6.21153	7.06527
74	1.62396	0	0	0	0	0	16.0412	16.0738	16.2202	15.5946	15.6504	15.3674	0	0	0	3.0256	2.86459	2.85973	0	0	0	0	0	0	0	0	0	0	0	0	9.33159	9.33356	9.36888	8.88544	8.79537	8.81127	10.7128	10.7034	10.7399	10.1976	10.127	10.2985	0	0	0	0	0	0
75	8.97289	8.89732	8.94355	0	0	0	15.5699	15.6742	15.7924	15.3268	15.5286	15.2133	0	0	0	4.47091	3.79045	4.87122	8.31338	8.40078	8.39823	6.25981	6.66651	6.41139	9.87944	9.84449	9.94885	5.9601	6.20278	6.28352	11.1033	11.1814	11.3752	4.73447	4.2531	4.43185	12.51	12.4331	12.4829	10.0129	9.86038	10.009	0	4.82519	2.39863	0	0	0
76	6.13959	5.85513	6.14293	0	0	0	14.2698	14.268	14.4685	13.8301	13.946	13.6783	0	0	0	0	0	0	4.45994	5.11859	5.64813	2.00153	2.36779	0	7.46205	6.95317	7.28907	0	0	0	6.03435	5.00072	6.16776	0.198935	0	0	7.34627	7.33471	7.75562	4.27257	4.29582	4.01629	0	0	0	0	0	0
77	15.0646	15.0737	15.1573	6.8911	6.98529	7.14984	12.0473	11.8855	12.2834	11.2476	11.2523	11.1636	2.75106	0	0	0	0	0	15.5091	15.3414	15.4826	13.3614	13.787	13.8162	14.4101	14.3038	14.3772	9.6302	8.89228	9.55915	13.568	13.3906	13.6547	4.43454	4.0373	2.78478	6.51997	7.12908	8.02423	3.19115	2.08032	2.76208	2.60211	3.83654	0	0	0	0
78	0	0	0	0	0	0	15.9069	16.0421	16.091	16.2513	16.2256	16.0665	0	0	0	5.81092	5.97717	5.4168	0	0	0	0	0	0	0	0	0	0	0	0	9.9841	9.96974	9.99459	9.87084	9.87404	9.92212	9.9285	9.83843	9.89539	10.1488	10.1129	10.354	0	0	0	0	0	0
79	6.15125	6.19679	6.46224	0	0	0	14.4182	14.5297	14.6098	14.1801	14.4304	14.1161	0	0	0	2.34479	2.08868	2.33838	0	0	3.18206	0	0	0	0	0	0	0	0	0	7.6005	7.20208	7.40219	7.20577	7.01022	7.06294	9.03045	9.07097	9.13104	8.90766	8.74602	8.75265	0	0	0	0	0	0
80	0	0	0	1.52328	0	1.25735	3.97448	4.88817	4.87263	0	0	0	0	0	0	5.6416	5.61489	6.15115	0	0	0	0	0	0	0	0	1.86193	5.04408	5.32256	5.15251	11.3163	11.4582	11.4893	11.5676	11.5792	11.573	14.5264	14.5477	14.5536	15.1896	15.2078	15.3084	0	0	0	0	0	0
81	0	0	0	0	0	0	4.69709	3.53849	0	0	3.72356	3.32216	0	0	0	0	0	0	0	0	0	6.61592	6.18705	5.70173	0	0	0	0	2.09203	3.02781	9.6962	9.64668	9.79758	9.83328	9.78433	9.7556	11.7109	11.7107	11.6654	12.451	12.3965	12.4893	0	0	0	0	0	0
82	0	0	0	0	0	0	6.92342	7.37766	7.76816	5.3279	0	0	0	0	0	0	0	0	0	0	0	0	0	0	0	0	0	0	0	0	8.48594	8.42938	8.55598	8.36431	8.33331	8.39682	12.3867	12.346	12.3178	12.3614	12.2803	12.4029	0	0	0	0	0	0
83	0	0	0	0	0	0	11.4242	11.8617	12.4392	10.1766	10.7021	10.6008	0	0	0	0	0	0	0	0	0	4.55927	3.32181	4.78631	0	0	0	0	0	0	8.67314	7.65307	7.84123	8.19846	8.02826	8.22366	11.3976	11.334	11.2446	11.2665	11.2109	11.3966	0	0	0	0	0	0
84	0	0	0	7.16659	7.2717	7.1964	11.9456	12.272	12.3397	10.8764	10.8424	10.6786	3.98588	3.70459	0	9.02821	9.02762	8.89857	0	0	0	7.57477	4.56922	4.16695	8.79519	8.71164	8.81508	9.297	9.18702	9.15332	13.4043	13.353	13.4435	12.6681	12.663	12.7169	17.4634	17.4963	17.4028	17.4338	17.3826	17.5016	0	0	0	0	0	0
85	2.2384	1.97744	2.46953	5.81491	5.68688	5.5088	15.8301	15.9247	15.9804	16.2389	16.1374	16.0884	0	0	0	3.88229	5.02689	4.26258	0	0	0	6.61081	6.47669	5.87542	0	0	0	5.14863	4.63808	5.27009	8.69869	8.81368	8.81423	9.58604	9.4685	9.6204	11.6345	11.7328	11.5047	12.4033	12.5318	12.7125	0	0	0	0	0	0
86	0	0	0	0	0	0	0	0	0	0	0	0	6.36099	6.49301	6.44212	0	0	0	0	0	0	0	0	0	0	0	0	0	0	0	6.24792	6.53665	6.67545	0	0	0	8.04934	8.11864	8.08224	0	0	0	0	0	0	0	0	0
87	0	0	0	0	0	0	17.191	17.343	17.4958	16.8171	16.7474	16.6262	4.52863	2.95124	3.92011	4.6837	4.56252	5.0275	0	0	0	0	0	0	0	0	0	4.97965	4.28924	5.6996	10.6744	10.6988	10.7872	9.93488	9.89387	9.94748	11.2407	11.2613	11.218	11.3469	11.2884	11.3697	0	0	0	0	0	0
88	0	0	0	5.73755	5.9439	6.2558	10.8684	9.92713	10.2159	10.071	10.1374	10.2735	0	0	0	0	0	0	0	0	0	6.81498	6.84887	6.89329	0	0	0	3.62282	3.23205	3.76065	8.11427	8.03218	8.03209	9.60116	9.58611	9.57995	10.6337	10.564	10.6618	11.8056	11.7374	11.7542	0	0	0	0	0	0
89	6.35959	6.75049	6.62935	7.26535	7.36546	7.54493	10.1186	10.0638	11.705	9.19315	10.1218	9.97633	0	0	0	0	0	0	7.2938	7.49537	7.50424	9.92933	9.83342	9.7732	0	0	3.79397	5.54185	5.42277	5.09985	13.1762	13.1443	13.1766	13.1162	13.0974	13.1344	13.5842	13.5746	13.4836	13.8574	13.8085	13.9045	0	0	0	0	0	0
90	0	0	0	0	0	0	0	0	0	7.13268	6.87258	7.89502	0	0	0	0	0	0	0	0	0	5.22875	4.82396	2.63807	0	0	0	0	3.27261	0	7.07835	6.70919	6.78831	9.74124	9.73777	9.70265	10.2487	10.315	10.1949	13.3043	13.3085	13.3437	0	0	0	0	0	0
91	4.68571	3.58521	4.96642	7.59608	7.62295	7.89073	9.46113	9.53084	9.79329	9.36122	9.07389	9.34908	0	0	0	7.17914	6.94896	7.0385	0	0	2.10725	7.29915	7.31351	6.9191	2.87227	0	4.38901	6.56553	6.57006	6.39735	10.5535	10.548	10.7152	10.8041	10.8259	10.8281	13.6115	13.6306	13.5558	14.1844	14.1441	14.199	0	0	0	0	0	0
92	6.80468	6.67445	6.55588	8.25772	8.3425	8.45273	0	4.7587	5.93123	3.87308	0	4.88432	0	0	0	0	0	0	7.48722	7.67561	7.69984	9.83161	9.85	9.88964	5.15628	0	5.44846	8.13408	7.93561	7.98257	12.7233	12.727	12.7563	13.5538	13.5558	13.468	11.8836	11.8524	11.7909	12.6377	12.6389	12.6969	0	0	0	0	0	0
93	0	0	0	0	0	0	6.2884	5.20501	6.72617	4.19593	5.14016	4.09875	0	0	0	0	0	0	0	0	0	0	0	0	0	0	0	0	0	0	8.5432	8.49625	8.67625	8.64487	8.53314	8.43755	11.4264	11.3616	11.3167	11.9414	11.9185	11.9624	0	0	0	0	0	0
94	0	0	0	0	0	0	14.9893	14.9365	15.2505	15.0044	14.9058	14.7637	0	0	0	0	0	0	0	0	0	0	0	0	0	0	0	0	0	0	7.82144	7.84751	8.08165	8.44853	8.39188	8.39544	7.13598	7.55909	7.36096	7.78753	7.61291	7.56561	0	0	0	0	0	0
95	0	0	0	0	0	0	18.2814	18.3803	18.561	18.2606	18.2368	18.134	6.92028	6.13165	6.89064	7.05189	7.11956	7.04391	3.35073	2.36734	2.85961	6.04245	5.92453	5.63204	0	0	0	7.10264	7.04355	7.25536	9.32282	9.23135	9.46447	9.39159	9.25407	9.12323	12.6192	12.5884	12.5161	12.8719	12.8444	12.9555	0	0	0	0	0	0
96	0	0	0	3.42502	3.81339	2.89939	9.7415	9.00299	9.53699	7.25996	7.3852	8.30002	0	0	0	0	2.00303	0	0	0	0	0	0	0	0	0	2.20745	0	3.12367	3.87726	9.12405	9.25195	9.39932	9.04939	8.99852	8.94813	14.2721	14.2421	14.1861	14.3474	14.2991	14.3645	0	0	0	0	0	0
97	0	0	0	6.64732	7.03346	6.82658	9.32505	9.11232	9.27454	6.89482	5.61456	6.34674	0	0	0	7.09974	7.23652	7.23637	0	0	0	7.35041	2.81988	0	7.91798	7.62787	8.0369	8.91761	8.88526	8.88851	12.6883	12.815	12.8512	12.751	12.7659	12.7188	16.9851	17.0618	16.9062	17.381	17.3591	17.5139	0	0	0	0	0	0
98	0	0	0	0	0	0	10.0751	9.55227	10.088	10.0148	9.75586	9.8178	0	0	0	0	0	0	0	0	0	0	0	0	0	0	0	0	0	1.58346	10.1767	10.2777	10.3819	10.7235	10.6837	10.6598	12.2546	12.2165	12.1824	12.7929	12.7365	12.8237	0	0	0	0	0	0
99	0	0	0	0	0	0	0	0	0	0	0	0	0	0	0	0	0	0	0	0	0	0	0	0	0	0	0	0	0	0	2.35669	2.55005	3.36642	3.82461	4.79678	4.2569	8.27288	8.20015	8.13962	8.88812	8.7228	8.78074	0	0	0	0	0	0
100	0	0	0	0	0	0	5.90953	0	6.30387	0	4.03114	5.27373	0	0	0	0	0	0	0	0	0	5.47675	5.04779	5.01529	0	0	0	0	0	0	10.4018	10.4543	10.6058	10.4742	10.4092	10.4871	12.6902	12.6295	12.6233	13.1201	13.0834	13.1612	0	0	0	0	0	0
101	0	0	0	0	0	0	6.38356	8.70834	9.12158	6.93463	7.23341	6.34462	0	0	0	0	0	0	0	0	0	0	0	0	0	0	0	0	0	0	7.76955	7.83096	7.9817	7.92833	7.88861	7.95281	11.7072	11.6906	11.5671	11.9511	11.8884	11.9425	0	0	0	0	0	0
102	4.902	5.09967	4.68184	7.84884	7.8407	7.97072	14.198	13.793	14.2864	13.9724	13.9285	13.8665	0	0	0	0	0	0	5.57006	6.00676	5.94005	9.25491	9.16316	9.33425	0	0	0	2.70569	2.9244	1.89054	11.0407	11.0666	11.236	11.2635	11.2549	11.2181	12.6981	12.6285	12.5963	13.271	13.2411	13.3066	0	0	0	0	0	0
103	0	0	0	4.94882	5.10047	4.03902	0	0	5.95813	0	0	0	0	0	0	6.71112	6.91504	6.80479	5.13938	4.85138	5.44582	7.77191	7.53957	7.69929	6.44444	3.59253	6.26739	7.28516	7.13796	7.17387	12.2847	12.2273	12.4073	11.8781	11.9446	11.9394	14.0401	13.9478	13.948	14.1962	14.1358	14.1961	0	0	0	0	0	0
104	0	0	0	4.60709	4.05353	4.32873	17.3558	17.4093	17.6259	17.6684	17.6482	17.5787	6.16712	5.40786	5.92618	6.20456	6.71378	6.50414	3.71743	2.75306	4.09622	8.16027	7.70363	7.69699	3.27521	0	2.05347	6.66839	6.72517	6.90947	11.7496	11.6673	11.828	11.569	11.5073	11.5933	13.6226	13.5723	13.5928	13.8766	13.8427	13.9185	0	0	0	0	0	0
105	5.10372	5.18341	4.1769	6.4057	6.4287	6.60357	8.82526	8.57045	9.34808	8.02245	7.48778	7.67283	0	0	0	0	0	0	0	0	0	4.05515	3.97874	2.55033	0	0	0	5.94233	6.07413	6.26841	9.94544	9.92817	10.0946	10.4806	10.4226	10.4334	14.0404	14.0479	14.0718	14.8598	14.8525	14.958	0	0	0	0	0	0
106	0	0	0	0	1.33085	1.89625	9.90879	9.9363	10.1873	9.8159	9.54367	9.64782	0	0	0	3.66039	4.01832	3.84778	0	0	0	3.66522	3.2999	3.6754	0	0	0	2.79432	2.1201	0	9.41072	9.37646	9.53802	10.0537	10.0104	10.0325	12.6171	12.6111	12.6314	13.6174	13.5808	13.66	0	0	0	0	0	0
107	10.4602	10.6403	10.6797	10.3884	10.4186	10.317	12.4655	12.4518	12.5362	12.9021	12.9813	12.4365	11.3109	11.278	11.3547	10.7297	10.6626	10.6459	11.1584	10.7766	10.6494	11.2112	11.2441	11.4649	10.5882	12.1562	10.7054	10.9241	10.7035	10.7372	11.0855	11.1409	10.9959	10.4716	10.5266	10.5652	11.632	11.2283	11.2371	11.1295	10.9861	11.1302	11.4953	11.3134	11.4815	10.9188	10.7569	10.7326
108	0	0	0	0	0	0	0	0	0	0	0	0	0	0	0	6.29075	6.37019	6.04509	0	0	0	0	0	0	0	0	0	4.86564	4.766	5.04586	6.89619	6.63425	6.91702	9.54534	9.50708	9.4861	11.5537	11.5692	11.4963	14.5835	14.5938	14.6368	0	0	0	0	0	0
109	0	0	0	0	0	0	16.8662	16.949	17.1224	16.8793	16.806	16.6972	3.98336	0	4.18663	3.87205	4.88846	4.02722	0	0	0	0	0	0	0	0	0	4.03622	4.74207	4.07993	0	0	0	0	0	0	2.3143	2.94101	4.23563	7.03986	6.77614	6.14515	0	0	0	0	0	0
110	6.35959	6.75049	6.62935	7.26535	7.36546	7.54493	10.1186	10.0638	11.705	9.19315	10.1218	9.97633	0	0	0	0	0	0	7.2938	7.49537	7.50424	9.92933	9.83342	9.7732	0	0	3.79397	5.54185	5.42277	5.09985	13.1762	13.1443	13.1766	13.1162	13.0974	13.1344	13.5842	13.5746	13.4836	13.8574	13.8085	13.9045	0	0	0	0	0	0
111	0	0	0	0	0	0	15.8688	15.9194	16.0552	15.6779	15.6863	15.4593	0	0	0	0	0	0	0	0	0	0	0	0	0	0	0	0	0	0	9.54225	9.40185	9.44827	9.60358	9.41003	9.45973	10.2156	10.3678	10.382	10.5192	10.4875	10.4938	0	0	0	0	0	0
112	7.79118	7.79306	8.06044	0	0	0	13.9091	14.0561	14.1933	13.4154	13.6289	13.3419	0	0	0	0	0	0	4.84397	4.70796	5.42762	0	0	0	2.53428	0	2.17669	0	0	0	7.7924	6.76535	7.18931	4.762	4.0843	4.93161	6.58297	7.34786	7.28248	8.0294	7.96779	7.83438	0	0	0	0	0	0
113	0	0	0	0	0	0	14.3144	14.3803	14.6108	13.7679	13.7885	13.5427	0	0	0	0	0	0	0	0	0	0	0	0	0	0	0	0	0	0	6.44512	4.59899	5.63176	5.47264	4.96714	5.06802	8.79833	8.9996	9.02274	9.20335	9.11168	9.31432	0	0	0	0	0	0
114	0	0	0	0	0	0	16.8223	16.8202	16.9834	16.3773	16.3865	16.1179	3.99409	2.72899	0	5.29594	5.79845	5.59487	0	0	0	0	0	0	0	0	0	5.15764	4.96545	5.36192	5.57777	5.30891	4.59817	5.3617	5.02865	5.16891	7.95279	8.09706	8.19946	5.90919	5.82234	6.24499	0	0	0	0	0	0
115	0	0	0	0	0	0	0	0	0	0	0	0	0	0	0	0	0	0	0	0	0	0	0	0	0	0	0	0	0	0	10.1297	10.1395	10.1616	10.6714	10.6074	10.6882	10.9101	10.9249	10.7892	11.9127	11.9321	12.0605	0	0	0	0	0	0
116	7.56033	7.45109	7.51094	0	0	0	14.4493	14.4933	14.6199	14.1472	14.2919	13.9627	0	0	0	0	0	0	6.59408	6.91475	7.37863	3.93582	4.1918	4.27549	5.76531	1.99812	5.91586	0	0	0	7.60667	7.42098	8.35626	5.71644	4.85434	5.32006	10.0941	10.0104	10.0574	7.75321	7.8306	7.66567	0	0	0	0	0	0
117	5.6692	5.93862	5.65654	2.99905	3.56297	3.31421	20.6998	20.8504	20.9475	20.1275	20.2631	20.0418	9.49429	9.20775	9.56573	9.92307	9.98438	9.94862	6.32916	6.7296	6.91652	7.73271	7.69132	8.01107	5.90767	0	2.23059	9.84018	9.73932	9.96771	9.87085	9.75093	10.0659	9.03168	8.89748	8.88321	11.6052	11.6244	11.6618	11.1987	11.1216	11.1843	0	0	0	5.46198	5.20339	5.58407
118	12.6171	12.6965	12.7335	0	0	0	10.497	10.3184	10.3162	9.616	9.45255	9.40193	0	0	0	0	0	0	13.6521	13.619	13.64	11.713	12.0796	12.164	12.2776	12.4159	12.3954	7.1955	6.4697	7.3352	11.6645	11.7946	11.8821	7.96648	7.6549	7.75185	8.46054	8.34791	8.67936	7.79529	7.80163	7.44767	0	0	0	0	0	0
119	12.9671	13.0379	13.0752	2.63531	3.48233	3.67788	11.6314	11.6627	11.8484	11.277	11.3609	11.0657	0	0	0	0	0	0	12.3134	12.3131	12.3858	10.3271	10.7609	10.8221	12.444	12.4838	12.5521	7.36372	6.50449	7.40557	11.1848	11.1735	11.2728	0.00236052	0	2.16858	7.61987	7.83651	7.85892	4.80419	4.44391	4.71846	0	0	0	0	0	0
120	6.5111	6.7199	6.78437	0.137864	0	0.167878	14.549	14.6014	14.7121	14.2081	14.3652	14.0347	0	0	0	0	0	0	6.87671	7.21654	7.00313	5.1562	5.25441	5.68643	4.61728	4.44653	4.86071	1.34538	0.770423	1.48548	4.53789	2.68384	5.05651	2.69373	3.38046	4.09492	6.41213	6.85726	7.40598	5.91581	4.83242	4.8771	0	0	0	0	0	0
121	0	0	0	1.68783	0	0	11.9641	12.013	12.2918	12.2272	12.2257	12.083	0	0	0	0	0	0	0	0	0	7.17139	7.04923	6.90179	0	0	1.86863	7.60694	7.43095	7.60878	11.0955	11.0515	11.1468	11.0552	11.0278	10.9963	12.5681	12.5394	12.53	12.8107	12.7998	12.916	0	0	0	0	0	0
122	4.18888	3.39836	3.73007	7.05626	7.17771	7.23729	14.2003	14.3291	14.5088	14.2716	14.3602	14.1786	0	0	0	0	0	0	5.98027	6.52301	6.64978	9.60054	9.53232	9.53389	5.22018	0	5.4269	7.00615	7.03024	7.17478	12.6132	12.6283	12.715	12.6793	12.688	12.6942	13.3412	13.3384	13.3056	13.6421	13.6521	13.7186	0	0	0	0	0	0
123	7.18747	6.98316	7.1632	8.49177	8.60066	8.6646	15.425	15.582	15.7715	14.9312	14.9401	14.7701	0	0	0	0	0	0	6.66803	6.41958	6.61472	8.84451	8.77203	8.79058	0	0	0	5.80413	5.90859	5.88427	13.9897	13.9781	14.0921	13.3701	13.31	13.311	13.0104	13	13.0304	13.1703	13.1897	13.3244	0	0	0	0	0	0
124	0	0	0	0	0	1.82711	16.5386	16.6677	16.9582	16.5544	16.5924	16.5138	0	0	0	5.3477	5.41943	5.29296	0	0	0	5.05183	5.37598	5.43542	0	0	0	2.36851	4.13138	4.24559	8.88626	8.85355	9.07216	9.71797	9.67984	9.70954	11.929	11.8594	11.8488	12.2235	12.2123	12.3232	0	0	0	0	0	0
125	0	0	0	4.71377	4.84689	5.0215	9.41167	9.8743	9.86283	10.71	10.7659	10.702	0	0	0	0	0	0	0	0	0	2.9542	0	0	0	0	0	4.12838	4.06451	4.27639	10.2055	10.3113	10.3786	10.9725	10.9395	10.867	12.5789	12.5932	12.5564	13.169	13.1848	13.252	0	0	0	0	0	0
126	0	0	0	0	0	0	13.9287	14.0681	14.2411	14.31	14.3191	14.1943	0	0	0	0	0	0	0	0	0	7.45359	7.48467	7.21201	0	0	0	2.31889	3.17417	3.63515	8.2127	8.16461	8.15686	8.54977	8.37552	8.5169	9.09922	9.16266	9.24234	9.59463	9.60034	9.67609	0	0	0	0	0	0
127	0	0	0	1.46462	0	1.906	18.2515	18.4583	18.5791	17.8492	17.9356	17.7432	6.349	6.02754	6.09664	6.86676	6.973	6.93033	0	3.70862	3.93438	4.51585	4.3258	3.88159	0	0	0	7.11534	7.05548	7.19009	5.90372	5.81135	6.32661	6.61619	5.986	6.29007	6.09774	6.44851	6.78896	7.61236	7.59756	7.47096	0	0	0	0	0	0
128	0	0	0	0	0	0	15.1846	15.1932	15.4346	14.7465	14.717	14.5077	0	0	0	0	0	0	0	0	0	0	0	0	0	0	0	1.77643	0	0	6.69015	6.80526	6.82636	6.72497	6.66023	6.80099	8.64733	8.76484	8.79499	8.26017	8.59129	8.49089	0	0	0	0	0	0
129	2.84715	1.78337	0	6.17864	6.05417	5.75488	13.4716	13.5413	13.7955	12.6758	12.6939	12.5273	0	0	0	0	2.12288	0	3.53105	4.18131	2.78967	7.49409	7.05686	6.97096	5.74247	5.53167	5.78277	6.97555	7.00987	6.99905	15.0352	15.0659	15.1108	15.1199	15.1101	15.0429	15.4597	15.4712	15.4204	15.7744	15.7517	15.8677	0	0	0	3.05729	0	1.82767
130	7.68927	7.7711	7.63023	9.47202	9.56813	9.71487	5.96404	6.35554	8.25191	6.60649	3.9393	5.22601	0	0	0	0	0	0	10.3916	10.3229	10.352	12.6217	12.6902	12.7441	5.24932	0	5.7876	8.67615	8.64035	8.56233	12.8096	12.7874	12.8065	13.718	13.6949	13.6308	11.2001	11.1389	11.0862	12.3439	12.336	12.3558	0	0	0	0	0	0
131	0	0	0	1.33913	2.99244	1.69757	14.3119	14.4446	14.6268	13.8404	13.8108	13.6165	0	0	0	0	0	0	5.77049	5.67794	5.8609	8.86535	8.83944	8.77683	0	0	2.71697	2.90545	4.40149	3.56618	12.7418	12.6809	12.7667	13.0778	13.0753	13.0741	12.419	12.4771	12.415	12.8679	12.8772	12.988	0	0	0	0	0	0
132	0	0	0	0	0	0	9.28654	10.1974	10.2849	0	0	0	0	0	0	0.00853873	0	0.00177675	0	0	0	0	0	0	0	0	0	0	0	0	0	0	0	0	0	0	0	0	0	0	0	0	0	0	0	0	0	0
133	0	0	0	0	0	0	11.0732	11.3315	11.5739	10.8515	11.0145	10.8506	0	0	0	0	0	0	0	0	0	0	0	0	0	0	0	0	0	0	9.58602	9.55311	9.61065	9.80581	9.7593	9.74701	11.5192	11.5099	11.5409	12.0615	12.0365	12.1475	0	0	0	0	0	0
134	3.46355	3.05728	2.39373	0	0	0	16.4028	16.4585	16.6836	16.4466	16.3317	16.2167	0	0	0	0	0	0	4.81569	5.92132	5.78904	8.37537	8.40332	8.52348	2.59867	0	2.39724	4.70113	3.22061	4.72167	11.4982	11.3504	11.4878	11.4718	11.4101	11.4186	11.8757	11.9596	11.9527	12.0033	11.9956	12.0688	0	0	0	0	0	0
135	0	0	0	3.42502	3.81339	2.89939	9.7415	9.00299	9.53699	7.25996	7.3852	8.30002	0	0	0	0	2.00303	0	0	0	0	0	0	0	0	0	2.20745	0	3.12367	3.87726	9.12405	9.25195	9.39932	9.04939	8.99852	8.94813	14.2721	14.2421	14.1861	14.3474	14.2991	14.3645	0	0	0	0	0	0
136	1.88604	3.01577	3.45571	6.91631	6.73586	6.7117	8.46392	8.10448	9.08335	7.57439	6.36158	7.00856	0	0	0	0	0	1.81855	0	0	0	6.61725	6.31367	6.00801	5.37458	0	5.80052	8.67805	8.55208	8.50861	12.4646	12.4538	12.5138	13.5364	13.5609	13.5041	12.541	12.6118	12.521	13.3145	13.3011	13.3917	0	0	0	0	0	0
137	0	0	0	1.82104	0	1.43971	6.36965	7.13976	7.32062	0	5.04703	0	0	0	0	0	0	0	0	0	0	0	0	0	2.42841	0	3.74875	4.74834	4.51622	5.50557	7.74647	7.57768	7.83861	7.67579	7.67338	7.62648	14.1045	14.161	14.0625	14.5279	14.5233	14.6352	0	0	0	0	0	0
138	0	0	0	0	0	0	4.21612	4.94577	6.62202	0	0	0	0	0	0	0	0	0	0	0	0	0	0	0	0	0	0	0	0	0	6.37245	6.17371	6.7608	7.88925	7.84736	7.79361	11.4012	11.4654	11.3659	11.9591	11.9174	11.9825	0	0	0	0	0	0
139	13.4561	13.5431	13.5841	7.76784	7.67807	7.82352	11.892	12.1223	12.1232	11.3595	11.4714	11.121	0	0	0	0	0	0	11.4177	11.352	11.4452	9.75357	10.1131	10.1763	11.6507	11.646	11.7516	7.18447	6.58978	7.13739	11.5872	11.5649	11.6987	4.90648	4.81186	5.31185	3.12705	4.78597	5.54155	4.63616	4.61344	3.47403	0	0	0	0	0	0
140	0	0	0	4.55315	4.66723	4.9702	4.06691	3.97023	4.03737	4.64569	0.47311	0	0	0	0	0	0	0	4.80938	4.76609	5.84834	8.77295	8.78896	8.74813	0	0	0	4.36402	3.73847	4.39935	11.5673	11.5653	11.623	11.7554	11.7467	11.7083	12.038	12.0551	12.0005	12.3555	12.3359	12.4359	0	0	0	0	0	0
141	7.13182	7.23288	7.17846	0	0	0	19.5506	19.6966	19.8338	18.8813	18.9389	18.7038	7.88287	7.53821	7.76884	7.9861	8.14834	8.16875	0	0	0	0	0	0	0	0	0	8.43273	8.27217	8.42796	8.52313	8.39292	8.61758	8.33143	7.95645	8.1963	6.63901	7.28176	7.49709	7.68803	7.80536	7.48182	0	0	0	0	2.17816	1.85406
142	2.03553	0	0	0	0	0	15.8909	15.9066	16.1317	15.2679	15.234	15.0234	0	0	0	0	0	0	0	0	0	0	0	0	0	0	0	0	0	0	6.5081	6.52943	6.76499	7.59797	7.47138	7.75267	9.62723	9.74098	9.81264	10.2705	10.1495	10.1962	0	0	0	0	0	0
143	8.30396	8.41262	8.57006	8.32185	8.20297	8.18535	10.1016	9.88106	10.0122	10.4305	10.5688	9.97886	9.12342	9.22776	9.19618	8.59744	8.52743	8.46116	9.08043	8.63298	8.49255	9.14561	9.13528	9.19873	8.74307	10.0036	8.48173	8.75795	8.41189	8.60708	8.80562	8.89283	8.80898	8.19213	8.11143	8.33699	9.23586	8.81054	8.95886	8.66289	8.64623	8.57339	9.23429	9.12463	9.39372	8.74929	8.79637	8.59435
144	8.88201	8.33165	8.29918	0	0	0	14.5567	14.6842	14.7773	14.1794	14.3717	14.0716	0	0	0	0	0	0	8.57779	7.87635	8.53089	6.17484	6.64573	6.02639	8.08635	6.61606	7.42828	2.52976	0	0	8.79747	8.88019	9.3513	7.09432	6.81278	6.93823	7.00921	7.53994	7.66443	5.93473	6.09428	5.90952	0	0	0	0	0	0
145	5.53612	5.6664	5.48615	0	0	0	14.8012	14.9099	15.0877	14.2071	14.1813	14.0334	0	0	0	0	0	0	6.42868	6.55062	6.6402	2.91624	4.58685	2.96333	3.46074	0	4.05674	0	0	0	11.1106	11.1353	11.201	8.63416	8.54537	8.5744	10.8577	10.8487	10.8436	9.48617	9.37203	9.56381	0	0	0	0	0	0
146	10.1472	10.1709	10.2951	0	0	0	12.5953	12.0927	11.9591	11.3799	11.5987	11.3102	0	0	0	0	0	0	10.4722	10.4389	10.5261	8.2024	8.77642	8.5932	10.098	10.0941	10.2143	4.81169	5.63892	6.20105	12.7375	13.293	13.2259	8.22886	7.97615	7.96206	14.7779	14.7884	14.7853	14.2089	14.2022	14.305	0	0	0	0	0	0
147	1.81534	0	0	0	0	0	9.68415	9.64945	9.90081	4.9015	3.4461	3.30556	0	2.73366	0	0	0	0	0	0	2.04106	0	0	0	5.49573	4.16258	6.01125	0	0	0	11.7598	11.8363	11.8463	8.67704	8.58496	8.56991	14.8442	14.9403	14.9169	12.3028	12.2315	12.3945	6.33591	7.03395	6.9982	0	0	0
148	0	0	0	0	0	0	14.3373	14.413	14.5981	14.1588	14.2715	13.8751	5.30667	5.63489	7.14199	0	0	0	0	0	0	0	0	0	0	0	0	0	0	0	8.37969	8.24296	8.27788	6.03411	5.88264	5.62777	4.75778	6.17487	6.14408	2.01235	2.48557	3.15605	9.26453	9.45178	9.47277	0	0	0
149	0	0	0	0	0	0	7.18435	7.23671	8.04225	0	0	0	2.80838	4.10982	3.46293	0	0	0	0	0	0	0	0	0	2.06406	0	3.66525	0	0	0	11.7347	11.7794	11.8055	8.63639	8.61638	8.57905	13.4259	13.5466	13.482	11.0863	11.0243	11.1921	0	0	0	0	0	0
150	1.88712	3.28709	1.74648	0	1.75872	3.34752	11.7859	11.8556	12.1445	11.3069	11.3886	10.9628	10.1447	10.2308	10.1789	5.22547	5.54865	4.91261	7.03912	7.12401	7.2137	3.54454	4.68234	3.84683	8.61912	8.4591	8.88399	0	0	1.47169	16.6382	16.7322	16.8072	12.3192	12.3319	12.297	16.0619	16.0619	16.015	12.8803	12.8109	12.9826	5.98474	6.21663	5.71579	0	0	0
151	0	0	0	0	0	0	12.9162	12.8912	13.148	10.8345	10.9278	10.5552	0	0	0	0	0	0	11.7122	11.6957	11.7119	9.03318	9.45513	9.60786	0	0	0	0	0	0	11.7096	11.8059	11.8112	0	0	2.02017	13.136	13.0387	13.0256	9.03136	8.98017	9.13117	0	0	0	0	0	0
152	0	0	0	0	0	0	16.1634	16.2053	16.4597	14.0778	14.1053	13.7168	0	0	0	2.8814	0	0	7.8404	7.91209	7.87521	0	3.2803	0	0	0	0	0	0	0	6.57061	6.77911	7.04944	0	0	0	9.18996	9.2836	9.36389	0	0	0	0	0	0	0	0	0
153	0	0	0	0	0	0	18.5225	18.594	18.8129	16.3783	16.3846	15.9962	7.27081	7.07091	6.9861	0	0	0	6.64487	7.19783	7.15047	0	0	0	0	0	0	0	0	0	0.258669	0.0899864	0.294341	0	0	0	9.00315	9.03073	9.17259	0	1.58383	0	0	0	0	0	0	0
154	3.80132	4.51608	4.43227	0	0	0	8.63256	8.62064	8.96188	4.94707	4.40006	4.19113	5.67224	5.9097	6.5559	0.842234	0	0	4.79423	4.95852	5.46794	0	0	0	6.7328	4.49293	7.19349	0	0	0	10.0522	10.0711	10.1666	0	0	0	15.579	15.5225	15.4654	12.1631	12.0617	12.263	9.04268	8.66195	9.02911	1.88157	0	0
155	0	0	0	0	0	0	0	0	0	0	0	0	0	0	0	0	0	0	0	3.30164	4.14019	0	0	0	3.02294	0	4.28041	0	0	0	8.60265	8.90912	8.97323	0.14335	0	1.74433	14.8394	14.767	14.7112	11.8387	11.7423	11.9213	0	0	0	0	0	0
156	0	0	0	0	0	0	8.2005	8.50268	8.82903	0	0	0	0	0	0	0	0	0	0	0	0	0	0	0	3.12618	0	3.60762	0	0	0	9.94167	10.0184	10.1357	7.05089	6.89778	6.8913	13.5921	13.6185	13.5527	11.2147	11.1525	11.3233	0	0	0	0	0	0
157	0	0	0	0	0	0	9.17589	9.25217	9.19329	8.52881	8.60356	8.01827	0	0	0	0	0	0	0	0	0	0	0	0	0	0	0	0	0	0	15.1568	15.3318	15.3572	11.5542	11.6215	11.5838	13.0072	12.9865	12.9538	10.2407	10.198	10.3446	0	0	0	0	0	0
158	0	0	0	0	0	0	0	0	3.82876	0	0	0	0	0	0	0	0	0	0	2.47154	0	0	0	0	0	0	0	0	0	0	8.03642	6.68546	7.78903	0	0	0	13.405	13.3221	13.3223	10.7914	10.7461	10.8965	0	0	0	0	0	0
159	0	0	0	0	0	0	15.5544	15.581	15.7899	14.5094	14.5861	14.2273	4.68404	3.42847	4.22874	5.54475	5.51151	5.59823	0	0	0	0	0	0	0	0	0	0	0	0	0	0	1.91146	2.32417	1.64155	1.57376	7.7304	8.14976	8.36674	7.52868	7.63304	7.4369	5.34094	4.92874	4.67921	0	0	0
160	0	0	0	0	0	0	14.4231	14.7882	14.8829	13.3115	13.8813	13.5499	0	0	0	6.48858	6.5502	6.4985	0	0	0	0	0	0	0	0	0	0	0	0	0	0	0	0	0	0	10.0194	10.0265	9.97375	9.80722	9.81229	9.79342	0	0	0	0	0	0
161	0	0	0	0	0	0	13.3503	13.4227	13.6951	11.8819	12.0125	11.6642	4.3843	3.40158	3.22639	0	0	0	0	0	0	0	0	0	4.41088	0	3.99341	3.50716	2.9259	4.36098	9.42672	9.5503	9.59121	6.74572	6.52418	6.45385	12.7561	12.8022	12.7259	11.198	11.1885	11.2933	2.39361	2.25462	0	0	0	0
162	1.81289	0	2.08059	0	0	0	9.9909	10.0221	10.5207	6.6931	6.29816	6.39346	0	0	0	0	0	0	0	1.93702	2.11541	0	0	0	0	0	0	0	0	0	8.65623	8.71188	8.81039	0	0	0	12.7996	12.7357	12.7661	9.27807	9.127	9.30154	0	0	0	0	0	0
163	5.92151	5.51214	5.26291	0	2.33992	0	7.98136	8.22935	8.9064	0	3.76692	0	5.40975	4.96889	4.62235	0	0	0	6.73083	6.21119	6.85578	0	0	0	6.40926	4.65377	6.35875	0	0	0	10.7757	10.6754	10.7465	9.12584	9.04491	9.04829	12.5634	12.5472	12.4602	11.2585	11.2098	11.2909	0	0	0	0	0	0
164	5.23385	4.17231	3.83798	0	0	0	15.5094	15.5279	15.6839	13.4008	13.3309	12.9807	0	0	0	0	0	0	3.8842	3.78673	3.63188	0	0	0	0	0	0	0	0	0	0	0	2.41427	0	0	0	9.11995	9.36143	9.40229	2.32155	0	3.97275	0	0	0	0	0	0
165	3.70302	2.76747	3.74824	0	0	0	11.3353	11.362	11.7265	8.29026	8.26321	7.67657	0	0	0	0	0	0	0	3.61178	3.64145	0	0	0	0	0	0	0	0	0	9.02128	8.97214	9.05135	7.02559	7.02171	7.12007	13.6441	13.5801	13.6143	10.5627	10.4283	10.6219	0	0	0	0	0	0
166	0	0	0	0	0	0	13.9564	13.9954	14.4238	12.0982	12.0719	11.7993	0	0	0	0	0	0	6.68183	6.65495	7.14101	0	0	0	5.05939	0	5.66507	0	0	0	10.5057	10.4582	10.5513	5.68128	5.24302	5.30689	13.2885	13.2363	13.2244	9.61239	9.65624	9.68075	0	0	0	0	0	0
167	0	0	0	0	0	0	9.22936	9.21656	9.64727	3.71599	0	4.44863	0	0	0	0	0	0	0	0	0	0	0	0	0	0	1.80804	0	0	0	9.16444	9.12503	9.15683	8.72435	8.65371	8.44779	12.8611	12.8085	12.8107	10.2052	10.1405	10.235	0	0	0	0	0	0
168	13.2797	13.3529	13.4495	5.61305	5.18648	5.64493	10.231	9.96553	10.6238	0	0	4.5621	7.16605	7.03834	7.04789	0	0	0	12.9172	13.0182	13.0099	10.3445	10.8039	11.0403	13.2153	13.3678	13.4354	7.24616	6.84909	7.51375	11.7658	11.7174	11.6976	8.89078	8.79681	8.85804	9.52852	9.74768	9.71747	7.36499	7.46339	7.32166	0	2.01207	0	0	0	0
169	0	0	0	0	0	0	10.2838	10.3192	10.9375	6.19528	5.65026	6.00076	0	0	0	0	0	0	6.08132	6.3446	6.18145	5.10388	4.53031	3.55629	8.18408	8.19349	8.47197	5.26623	4.33419	4.93169	15.525	15.6214	15.6298	13.6068	13.5995	13.5331	16.6275	16.6234	16.5019	14.3409	14.3365	14.5002	5.2448	5.10868	4.4939	0	0	0
170	0	0	0	0	0	0	4.4188	5.04171	5.09767	0	0	0	0	0	0	0	0	0	0	0	0	0	0	0	0	0	0	0	0	0	11.8918	11.8912	11.9281	10.2963	10.2513	10.2279	12.5095	12.4594	12.4431	10.2406	10.3351	10.452	0	0	2.38145	0	0	0
171	0	0	0	0	0	0	9.97645	10.0289	10.5072	8.26856	8.03147	8.26792	0	0	0	0	0	0	0	2.09185	2.39392	6.61719	6.66091	6.32671	6.1476	4.91832	7.03118	8.70243	8.51312	8.62165	10.857	10.7695	10.8521	11.8288	11.7614	11.7231	8.6521	8.63743	8.65215	7.68398	7.70013	7.49544	0	0	0	0	0	0
172	6.31247	6.62164	6.46507	0	0	0	6.75032	6.36559	7.00297	0	0	0	0	0	0	0	0	0	5.77544	6.63561	6.47141	0	0	0	6.38171	5.41794	7.1526	0	0	0	11.3182	11.17	10.9394	9.25899	9.10018	9.09522	12.4436	12.6633	12.6115	10.1071	10.3055	10.7167	5.13158	5.58463	5.26306	0	0	0
173	7.22141	7.10179	7.34899	0	0	0	4.19716	2.72101	7.99517	0	0	0	0	0	0	0	0	0	6.83588	6.71692	6.89356	0	3.967	0	7.71902	7.4357	7.62169	0	0	0	8.44302	8.41439	8.55984	5.27511	4.53288	5.11915	13.2303	13.1861	13.1701	10.6943	10.7177	10.8004	6.66145	7.02369	6.62696	0	0	0
174	5.86145	6.20064	5.6126	7.44833	7.45665	7.69473	13.5749	13.6364	13.9501	11.8489	11.9247	11.659	0	0	0	0	0	0	6.49175	6.65124	6.85143	8.43978	8.52975	8.5305	8.66039	8.62157	8.87718	9.351	9.19913	9.41339	14.8667	14.9162	14.9071	14.4898	14.505	14.337	14.5863	14.5988	14.5285	13.7517	13.7913	13.9083	3.69569	4.66629	4.56599	0	0	0
175	2.53022	3.68466	3.26048	0	0	0	5.06438	3.12718	5.47157	0	0	0	0	0	0	0	0	0	0	4.10361	2.34371	0	0	0	2.28003	0	0	0	0	0	10.5813	10.8998	11.1268	9.55777	9.65483	9.54152	13.8412	13.6134	13.6084	11.8228	11.6822	11.7154	9.08872	9.29891	9.02937	0	0	0
176	0	0	0	1.9448	2.52965	0	12.7552	13.033	13.2308	12.6727	12.8374	12.6777	7.88542	7.89606	8.02542	8.0556	8.20664	8.04352	0	0	0	0	0	0	0	0	0	0	0	0	9.28252	9.33743	9.46338	7.2976	7.09034	7.03671	11.4697	11.5246	11.4927	10.3685	10.3534	10.4527	0	0	0	0	0	0
177	7.35363	7.40362	7.33705	0	0	0	9.87039	9.947	10.2778	8.77456	9.11042	8.27872	9.5297	9.48938	9.57867	0	0	0	7.70196	7.54679	7.98244	0	2.35532	0	8.57398	8.22023	8.69191	0	0	0	16.1594	16.2282	16.2891	11.1985	11.1601	11.124	16.0288	16.0651	16.0409	12.5224	12.4582	12.6733	6.20724	6.62472	6.78339	0	0	0
178	2.80193	2.21785	2.0652	1.48654	2.40314	1.78105	16.2586	16.3366	16.5738	16.2721	16.356	15.958	18.1498	18.2359	18.2635	13.6092	13.8557	13.6671	0	2.04042	2.53975	0	0	0	3.27548	0	4.61482	0	0	1.91292	10.5614	10.5643	10.657	7.89601	7.80671	7.85622	12.5825	12.6703	12.6187	10.7225	10.7341	10.9594	10.197	10.2413	10.1959	0	0	0
179	3.51044	2.07279	1.84618	2.53089	2.86649	2.68501	13.7458	13.7838	14.0546	13.9929	14.0803	13.6579	0	0	0	0	0	0	0	0	3.23032	0	0	0	0	0	0	0	0	0	7.2449	7.29448	7.59074	4.46072	2.83003	2.94911	8.65284	8.59222	8.77754	6.7169	6.86633	6.92023	0	0	0	0	0	0
180	13.9489	13.964	13.9898	15.2579	15.2635	15.3438	13.5759	13.551	13.8587	13.8771	13.769	13.9726	13.8063	13.7792	13.8133	14.7611	14.8288	14.7005	13.8749	13.9604	13.9457	15.5199	15.4686	15.4942	14.1135	14.2187	14.2869	15.2998	15.2438	15.2462	14.48	14.4907	14.4355	15.0905	15.08	15.0363	13.9935	14.0036	13.8628	15.0337	15.0728	15.0885	14.0051	13.9867	13.9171	14.7516	14.8091	14.7287
181	13.672	13.7389	13.7993	14.8063	14.8449	14.9183	13.924	14.0066	14.2459	14.2859	14.2405	14.3511	13.5728	13.5404	13.5692	14.3829	14.4078	14.3344	13.6868	13.6987	13.6971	15.1539	15.1075	15.1729	13.9461	14.2396	14.0493	14.8991	14.8541	14.8339	14.2371	14.2506	14.2401	14.7069	14.6949	14.6706	13.9205	13.8517	13.7597	14.7352	14.7673	14.8122	13.7897	13.7582	13.7474	14.4248	14.4426	14.3453
182	16.503	16.5571	16.6254	16.5043	16.5346	16.6357	15.8751	15.9325	16.1958	15.2626	15.2385	15.2462	16.9557	16.8925	16.9206	16.554	16.6611	16.551	16.8385	16.8497	16.8934	17.2616	17.2488	17.275	17.0932	17.2629	17.1615	16.8454	16.7897	16.7666	16.9921	16.997	16.9494	16.2127	16.1655	16.1656	16.8444	16.8211	16.7433	16.5347	16.5987	16.6584	17.0191	17.011	16.9539	16.4701	16.502	16.4038
183	0	0	0	0	0	0	9.00478	9.06736	9.62865	3.62369	5.45619	3.78703	5.24083	5.5082	5.52302	0	0	0	0	0	0	0	0	0	4.29726	3.14946	5.14907	0	0	0	13.2656	13.5531	13.6611	3.61338	2.57278	3.16267	14.552	14.5682	14.5107	10.4595	10.4214	10.5454	3.25024	4.94802	2.629	0	0	0
184	14.7391	14.775	14.8415	14.1514	14.1693	14.2573	13.9233	13.9595	14.2999	12.7503	12.7677	12.9053	14.9483	14.9264	14.9888	13.6576	13.7205	13.6251	14.889	14.8891	14.9529	14.7425	14.7257	14.7391	15.2713	15.5166	15.4681	14.3693	14.3251	14.3374	15.113	15.1439	15.1572	13.8643	13.851	13.7853	14.9518	14.9685	14.8961	14.0498	14.0888	14.1372	14.7001	14.7299	14.6744	13.4668	13.5424	13.4905
185	14.0859	14.1636	14.2554	11.2798	11.2803	11.4287	12.6672	12.753	12.8766	10.0333	10.0091	9.92396	14.6686	14.6516	14.7242	11.2098	11.3214	11.2348	14.4881	14.5419	14.5792	12.4948	12.6902	12.6945	14.8606	15.0987	15.0808	11.8113	11.7631	11.7323	14.4147	14.4805	14.4477	11.015	10.9739	10.9284	14.4416	14.4916	14.3445	11.816	11.8358	11.9778	14.3964	14.4296	14.3568	10.9024	10.978	10.9002
186	14.1978	14.2626	14.3708	10.9544	10.9573	11.1415	12.4497	12.5167	12.766	9.42375	9.62817	9.1533	14.7523	14.7292	14.8145	10.9841	11.1114	11.0491	14.5802	14.6359	14.6828	12.3646	12.6142	12.6289	14.9657	15.1598	15.1751	11.6394	11.5936	11.5754	14.5244	14.5997	14.5619	10.5018	10.4541	10.4115	14.5416	14.5853	14.4507	11.6428	11.6305	11.8669	14.4766	14.5172	14.4406	10.4924	10.5278	10.4796
187	5.69216	5.87836	5.68139	0	0	0	16.1915	16.2267	16.5392	14.1882	14.2685	13.9662	6.25514	6.35384	6.03624	0	0	0	5.16234	5.24001	5.51906	0	0	0	0	0	0	0	0	0	7.01959	7.03876	7.21706	1.63275	0	0	4.52593	4.72681	3.22496	0	0	0	9.21411	9.28121	9.2971	4.1986	4.84633	5.11126
188	14.3063	14.3704	14.5026	9.30334	9.31274	9.43246	11.8843	11.9331	12.1603	8.13217	8.65265	8.18648	15.1732	15.1468	15.1916	9.88176	10.1586	10.0612	14.8455	14.8722	14.9086	11.8858	12.2236	12.2768	15.2331	15.4558	15.4304	10.5703	10.4995	10.5736	14.6294	14.6497	14.7032	8.73729	8.603	8.54334	14.8368	14.8615	14.732	11.075	11.1025	11.337	14.7309	14.7936	14.734	9.15676	9.24856	9.16288
189	13.9695	14.0402	14.1718	8.81544	8.91068	9.05937	11.476	11.5575	11.8693	8.20535	8.34253	7.69078	14.8336	14.8026	14.8485	9.52967	9.76301	9.641	14.5119	14.547	14.5868	11.5581	11.9383	11.8986	14.9029	15.1521	15.1126	10.1784	10.1736	10.1568	14.3057	14.3167	14.3716	8.30959	8.18658	8.14439	14.4954	14.5211	14.4046	10.7048	10.6377	10.9817	14.376	14.4387	14.3756	8.84601	8.80411	8.86249
190	13.8329	13.8555	13.9756	5.62469	6.23846	6.34763	10.3966	10.3081	10.6037	0	3.22927	5.39774	14.4355	14.4058	14.469	6.92233	7.04165	6.91877	14.1547	14.1706	14.2291	10.5748	11.1756	11.1114	14.6183	14.8539	14.8171	8.00814	7.92285	7.94332	14.0207	14.0895	14.1176	2.83506	2.48753	3.99273	14.1679	14.1928	14.1049	9.65875	9.67949	9.88825	13.8872	13.9356	13.8655	0	4.87847	5.14587
191	13.6056	13.6333	13.6906	0.286311	0	0	5.19713	7.35163	7.26696	0	0	0	14.1635	14.2347	14.2825	0	0	2.73097	13.8488	13.8596	13.9517	9.79714	10.5017	10.223	14.3169	14.6993	14.544	3.0159	4.60317	3.58747	13.6465	13.7526	13.7767	0	0	0	13.8881	13.928	13.8972	8.52674	8.47862	8.68786	13.5431	13.6651	13.6039	0	0	0.148259
192	13.3569	13.4088	13.4263	0	0	0	7.28098	7.68752	8.62579	0	0	0	13.9113	14.0053	14.0253	0	3.25141	0	13.609	13.642	13.7196	9.60957	10.3565	10.1563	14.0884	14.4655	14.3072	2.10194	3.30526	3.56325	13.403	13.5039	13.5324	0	0	0	13.664	13.6993	13.635	8.5655	8.61447	8.68378	13.2865	13.38	13.3419	0	0	0
193	12.6801	12.6879	12.6995	0	0	0	0	3.42238	0	0	0	0	13.1692	13.3271	13.3469	0	0	0	12.8628	12.8858	13.0002	8.00602	8.9758	8.75608	13.3719	13.7887	13.6626	0	0	0	12.5538	12.738	12.7384	0	0	0	12.823	12.9561	12.937	6.31899	6.08565	6.14896	12.4628	12.6168	12.5757	0	0	0
194	0	0	2.59331	0	0	0	0	0	3.30041	0	0	0	0	0	0	0	0	0	0	0	0	0	0	0	0	0	0	0	0	0	10.5189	10.5914	10.6153	8.74278	8.65708	8.57604	12.5285	12.5265	12.5094	11.0324	11.1582	11.2478	0	0	0	0	0	0
195	13.5265	13.5739	13.6123	10.8648	10.8506	11.0121	10.1394	10.0925	10.4782	7.05387	6.78987	6.84484	14.2434	14.2229	14.3124	11.5328	11.7155	11.5496	13.4679	13.4171	13.5608	11.742	11.9916	11.9448	12.017	12.1849	12.1958	9.35927	9.40861	9.42599	16.0164	15.9815	16.0792	12.5242	12.4593	12.4351	16.2575	16.2485	16.1526	13.9286	13.8927	14.0432	16.1904	16.283	16.1987	13.0706	13.1763	13.0504
196	14.1165	14.1821	14.2037	9.58462	9.59875	9.72212	16.824	16.9441	17.1286	14.5999	14.7929	14.3726	9.19535	9.3146	9.22689	1.91496	2.8692	2.13824	13.0329	13.0863	13.0865	10.2217	10.588	10.532	12.1938	12.416	12.3186	7.76838	7.5657	7.823	14.6798	14.7038	14.7523	9.2133	9.22189	9.22085	16.1201	16.0688	16.0054	12.7012	12.7102	12.926	12.3855	12.4141	12.3796	7.31182	7.61536	7.37747
197	10.8571	10.8654	10.9422	6.08739	6.33569	6.24561	13.6669	13.7044	13.9418	11.5048	11.5847	11.1642	5.48933	4.76591	5.16226	0	0	0	9.78517	9.80404	9.79262	6.73449	7.02728	7.21323	9.0613	9.11313	9.147	0	3.14768	0	11.4488	11.458	11.4885	5.86133	5.28483	5.95338	12.8914	12.8353	12.7659	9.50607	9.43392	9.6395	9.2493	9.26669	9.14181	0	2.08777	1.98064
198	3.02093	4.18663	3.83961	1.26888	0	0	6.54893	7.1036	7.64947	0	0	0	9.58005	9.67625	9.69138	6.63215	7.06549	6.75088	2.36987	2.19482	3.34869	0	0	0	0	0	3.06707	0	0	0	9.47344	9.43057	9.67376	5.73348	5.78825	5.59243	13.3431	13.3623	13.3134	11.3237	11.335	11.4215	8.16039	8.36028	8.25808	4.8419	5.51717	5.48717
199	10.3201	10.3516	10.3742	17.752	17.7855	17.8804	11.0598	11.2478	11.4997	16.4009	16.3324	16.6672	0	0	0	10.2986	10.3901	10.2892	8.18878	8.33582	8.324	16.6121	16.4751	16.5894	8.28417	8.78407	8.65982	15.9406	15.9553	15.871	10.2667	10.3753	10.4064	17.3289	17.2893	17.221	9.52054	9.56294	9.49891	16.2358	16.3078	16.2744	0	0	0	9.90261	10.008	9.82506
200	7.07193	7.02826	7.00331	0	0	0	9.53912	9.57329	10.0486	7.57871	8.50528	7.7728	7.04609	7.22913	6.96505	0	0	0	7.03627	7.14531	7.35496	0	0	0	8.5991	8.16188	8.94282	0	0	0	13.0551	13.1536	13.2714	7.41438	7.24447	7.60856	14.4396	14.4685	14.4341	10.6981	10.6277	10.8355	0	0	0	0	0	0
201	0	0	0	0	0	0	17.8935	17.9294	18.1527	15.6026	15.5992	15.1742	3.98711	3.69851	3.84686	0	0	0	2.95092	3.2727	3.73787	0	0	0	0	0	1.07799	0	0	0	0	0	0	0	0	0	2.1629	3.13697	3.53925	0	0	0	0	0	0	0	0	0
202	0	0	0	0	0	0	6.41041	6.52376	7.42867	0	0	0	5.06349	5.68329	5.1756	0	0	0	0	0	0	0	0	0	4.63414	0	5.50207	0	0	0	13.2955	13.3329	13.3633	8.58075	8.4989	8.45666	14.7415	14.7235	14.6579	11.2072	11.1434	11.3283	0	2.52058	0	0	0	0
203	7.1461	6.97516	6.75605	0	0	0	15.2305	15.2605	15.4968	12.8373	12.9058	12.4646	0	0	0	0	0	0	5.65269	5.9358	5.84278	0	0	0	3.14652	0	2.22043	0	0	0	0	0	3.1488	0	0	0	10.2612	10.1646	10.1734	0	0	0	0	0	0	0	0	0
204	1.88712	3.28709	1.74648	0	1.75872	3.34752	11.7859	11.8556	12.1445	11.3069	11.3886	10.9628	10.1447	10.2308	10.1789	5.22547	5.54865	4.91261	7.03912	7.12401	7.2137	3.54454	4.68234	3.84683	8.61912	8.4591	8.88399	0	0	1.47169	16.6382	16.7322	16.8072	12.3192	12.3319	12.297	16.0619	16.0619	16.015	12.8803	12.8109	12.9826	5.98474	6.21663	5.71579	0	0	0
205	6.75075	6.51076	6.44475	6.65429	6.85938	6.5359	5.8357	7.62028	6.80185	0	0	5.15543	0	0	0	0	0	1.152	7.03088	7.02927	7.60466	5.00259	5.88634	5.27916	4.28518	0	4.51583	0	0	0	10.0066	10.0506	9.97253	8.39182	8.37369	8.36544	12.0658	12.1678	12.0986	10.9154	10.9724	11.0391	0	0	0	0	0	0
206	4.78255	4.61148	4.41693	0	0	0	15.6412	15.7011	15.9492	13.2763	13.4145	12.9864	0	0	0	0	0	0	8.79192	8.75276	8.948	0	0	0	0	0	1.8183	0	0	0	0	0	0	0	0	0	8.20768	8.58746	8.63779	0	0	0	0	0	0	0	0	0
207	2.80193	2.21785	2.0652	1.48654	2.40314	1.78105	16.2586	16.3366	16.5738	16.2721	16.356	15.958	18.1498	18.2359	18.2635	13.6092	13.8557	13.6671	0	2.04042	2.53975	0	0	0	3.27548	0	4.61482	0	0	1.91292	10.5614	10.5643	10.657	7.89601	7.80671	7.85622	12.5825	12.6703	12.6187	10.7225	10.7341	10.9594	10.197	10.2413	10.1959	0	0	0
208	0	0	0	0	0	0	12.8406	12.8982	13.0565	12.9736	13.0258	12.6007	5.07439	5.26017	4.67921	0	0	0	0	0	0	0	0	0	0	0	0	0	0	0	0	0	0	0	0	0	0	0	0	0	0	0	0	0	0	0	0	0
209	1.88712	3.28709	1.74648	0	1.75872	3.34752	11.7859	11.8556	12.1445	11.3069	11.3886	10.9628	10.1447	10.2308	10.1789	5.22547	5.54865	4.91261	7.03912	7.12401	7.2137	3.54454	4.68234	3.84683	8.61912	8.4591	8.88399	0	0	1.47169	16.6382	16.7322	16.8072	12.3192	12.3319	12.297	16.0619	16.0619	16.015	12.8803	12.8109	12.9826	5.98474	6.21663	5.71579	0	0	0
210	10.6638	10.6661	10.713	14.543	14.6009	14.7117	11.4436	11.5534	11.9363	13.4096	13.2781	13.4943	11.0139	10.9226	11.0324	14.851	14.9424	14.8558	11.4215	11.4751	11.5115	15.7897	15.682	15.8136	11.4598	11.6847	11.6302	15.3335	15.2896	15.2545	11.3443	11.3659	11.3828	14.4851	14.443	14.445	11.5045	11.446	11.3699	14.8356	14.9331	14.9467	11.1221	11.1488	11.0642	14.8601	14.9015	14.7776
211	0	0	0	0	0	0	0	3.07519	5.60906	0	0	3.57416	8.83518	8.99813	8.93473	3.01576	4.04742	3.1522	0	0	0	0	0	0	0	0	0	0	0	0	5.39228	5.07433	5.16384	0	0	0	5.22218	5.68314	6.26495	0	0	0	0	0	0	0	0	0
212	12.4705	12.5264	12.5753	3.33365	2.83085	3.70632	4.86255	4.81241	8.39399	0	0	0	5.39558	5.07375	5.74117	0	0	0	13.0958	13.0108	13.1117	10.6823	11.0718	11.1558	12.6295	12.7442	12.7175	6.72014	6.1223	7.01312	11.5577	11.556	11.6339	7.69594	7.11889	7.35679	9.9486	9.94906	10.0055	7.43647	7.61682	7.7012	3.65247	2.53151	3.70229	0	0	0
213	7.97324	8.03597	7.97822	0	0	0	9.49199	9.28855	10.4817	8.1024	7.88072	7.94444	0	0	0	0	0	0	9.37026	9.24895	9.35979	6.9369	7.15164	7.08523	8.8108	8.88078	8.95219	0	0	0	11.0031	10.9081	11.0899	6.75147	6.87128	6.58296	16.404	16.3452	16.3339	13.8552	13.8884	14.0169	5.5787	5.39416	5.42524	0	0	0
214	0	0	2.38022	0	0	0	8.78015	8.76624	9.36819	4.46358	0	3.846	0	0	0	0	0	0	3.55634	2.14082	4.12238	7.44265	7.29859	6.95953	6.95609	4.47685	6.94752	7.4475	7.26679	7.62896	10.8388	10.8535	10.8736	11.1936	11.1686	11.0551	16.1127	16.0739	16.0002	14.159	14.0861	14.2416	1.76315	3.30121	2.58535	0	0	0
215	13.8387	13.895	14.0447	8.62132	8.59121	8.76036	13.408	13.4855	13.694	11.9628	11.8716	11.6728	8.92408	8.96488	8.79795	4.98395	5.1415	4.33336	13.0528	13.0392	13.0901	11.0216	11.3752	11.4506	12.8395	12.9127	12.954	8.8495	8.53971	8.88243	12.4176	12.474	12.5109	6.71354	6.53394	6.67875	9.13955	9.13229	9.24514	8.44617	8.38851	8.53163	3.98295	3.92758	5.04411	0	0	0
216	0	2.17127	2.18567	6.85318	6.94964	6.89201	15.778	15.8869	16.0831	15.0381	15.0844	14.8599	0	0	0	1.98428	0	3.17826	5.01052	4.66934	5.24733	8.13835	8.23463	7.63713	3.46427	0	3.83527	7.79606	7.72846	8.00295	10.0586	10.0709	10.0925	10.6144	10.5966	10.4991	10.7759	10.8324	10.8498	10.5486	10.5846	10.6045	3.56069	0	2.64673	0	0	1.65031
217	2.84891	3.57673	3.92161	6.84556	6.82971	6.88249	8.53818	8.58837	8.99698	7.05114	6.96038	6.84034	0	0	0	0	0	0	0	0	0	6.30128	5.91771	5.77121	0	0	3.87291	6.34976	6.27292	6.51156	10.422	10.3733	10.4804	11.2714	11.2924	11.275	11.9781	11.9495	11.9229	13.1759	13.1845	13.2859	0	0	0	0	0	0
218	0	0	0	5.25193	5.0853	5.4746	15.5049	15.5341	15.7917	14.9391	15.0126	14.8139	0	0	0	0	1.65635	0	0	0	0	3.37504	2.37771	0	0	0	0	6.30292	5.93405	6.29462	9.86301	9.81994	9.87177	10.6511	10.6887	10.6508	13.869	13.8464	13.8398	14.9455	14.9815	15.0793	0	0	0	0	0	0
219	14.149	14.2242	14.34	7.86599	7.70825	7.92415	11.2881	11.3923	11.7466	8.93246	8.60834	8.91959	7.82088	7.40645	7.54475	2.66225	3.04092	2.40895	13.2693	13.2988	13.3343	11.1388	11.5022	11.6343	14.2455	14.3413	14.3833	9.54149	8.91183	9.57685	11.5165	11.5249	11.5753	9.18621	9.13611	9.12032	8.36824	8.39883	8.66841	9.08655	9.09773	9.05458	8.15472	8.11903	8.26164	0	0	1.80511
220	0	0	0	3.34915	0	2.43417	11.1595	11.1785	11.3368	10.2854	10.194	10.1769	0	0	0	0	0	0	0	0	0	5.78324	5.18589	3.89221	0	0	0	2.39972	0	2.26173	3.26788	3.15941	0	6.75425	6.6569	6.60642	8.53525	8.72812	8.67077	9.64358	9.68541	9.71534	0	0	0	0	0	0
221	8.26774	8.19366	8.16559	7.86573	7.9096	8.03313	17.7547	17.8819	18.034	16.3846	16.4271	16.1815	5.30187	5.12298	5.85063	4.96132	4.56823	4.49583	5.73816	5.726	5.94433	6.63339	5.98964	5.23835	8.23593	8.34437	8.50544	6.90483	6.90015	7.32734	8.01807	8.10167	8.18813	2.1703	0	3.98889	6.48956	6.47934	6.04724	3.51779	5.10311	5.02337	8.82655	9.12442	8.79265	0	0	0
222	6.77294	6.78381	6.63139	0	0	0	11.9058	12.0097	12.1768	11.0486	11.158	10.8097	0	0	0	0	0	0	8.21313	8.10709	8.10846	5.87605	6.11014	5.35512	7.68683	7.2949	7.69601	0	1.81981	0	0	0	3.24151	0	0	0	11.6303	11.5905	11.5936	11.1055	11.208	11.3292	3.34004	3.31688	4.84901	0	0	0
223	0	0	0	0	0	0	15.1888	15.2192	15.3201	14.1855	14.2297	13.9363	2.57044	0	3.15676	3.38854	3.67314	2.85497	3.05299	0	0	0	3.53469	3.72628	0	0	0	4.72336	3.86724	4.88625	5.14443	4.11823	5.19945	6.78365	6.71401	6.69425	6.32063	5.6562	5.88816	3.86275	5.04107	4.1491	8.26172	7.91702	8.19449	0	0	0
224	8.54887	8.55278	8.62945	1.98808	1.72919	0	15.5459	15.6379	15.7274	14.8107	14.9322	14.6754	2.50983	3.97337	0	3.91426	4.60924	2.93712	9.01984	9.04125	8.95636	6.71754	7.01214	6.99465	8.91341	8.8312	9.04687	4.06222	4.68322	5.28118	7.2612	7.4719	7.77853	4.62857	4.41427	5.18843	7.26784	7.35393	7.62406	0	0	0	7.66943	7.30722	7.73333	0	0	0
225	6.33941	6.2269	6.54132	3.75653	4.10664	4.52361	20.5195	20.6768	20.7826	19.3848	19.5059	19.2517	8.87624	8.74105	8.92185	9.74282	9.78472	9.78778	6.80877	6.41777	6.63485	4.5854	3.94946	4.06324	4.71916	0	3.14011	9.08362	8.91653	9.17982	8.13542	7.89224	8.22058	5.78448	5.40808	5.99164	10.3021	10.1337	10.081	7.87335	7.85115	7.419	12.5472	12.1435	12.5193	6.55977	6.17126	6.65106
226	0	0	0	0	0	0	10.9371	10.9428	11.2096	10.0729	10.1626	9.73471	0	0	0	0	0	0	0	0	0	0	0	0	0	0	0	0	0	0	2.31254	3.68525	0	0	0	0	2.36636	4.80292	5.39115	3.48938	3.36331	2.97996	0	0	0	0	0	0
227	1.89261	0	0	4.24342	4.79513	4.88921	16.8498	16.878	17.0491	15.8139	15.8163	15.5429	0	1.77935	0	4.24095	4.16131	4.24611	0	0	0	6.04984	5.94033	5.00443	0	0	0	3.59124	4.26258	3.0717	0	0	0	0	0	0	10.1624	10.0208	10.0762	7.93121	7.71039	7.80757	13.6702	13.6192	13.6121	7.68228	7.44331	7.84456
228	4.61841	4.22108	4.51663	0	2.13417	1.56246	13.3226	13.3392	13.6065	12.2267	12.0881	11.8921	5.47853	4.8798	5.17864	0	0	0	5.4244	6.21156	6.04886	7.03863	6.84386	6.53548	4.54548	0	5.46141	5.31669	5.11472	5.71757	10.7711	10.7244	10.8581	10.0917	10.0514	9.9895	13.9696	13.9755	13.9	11.5992	11.4068	11.5728	14.1105	14.153	14.0667	6.41553	6.5571	6.88939
229	12.1328	12.1902	12.2497	1.28141	0	0	6.70564	6.34011	6.68814	4.40179	5.16536	4.80017	0	0	0	0	0	0	13.7308	13.6875	13.7193	11.6281	12.0539	12.1465	12.1815	12.3517	12.3235	6.38176	5.91264	6.57336	11.1867	11.1256	11.1822	0	0	0	6.0639	6.6295	6.81231	5.32933	4.68659	4.81537	0.467671	1.46364	0.177243	0	0	0
230	0	0	0	3.05743	3.67257	4.24448	14.93	15.006	15.1569	14.0245	14.1297	13.8658	6.04773	5.57209	5.28717	4.46756	4.76946	3.23314	0	0	0	0	0	0	0	0	0	0	0	0	2.99727	1.59049	2.50414	0	0	0	7.45503	7.92921	8.10819	2.13016	4.35365	4.1251	11.1079	11.0759	11.1499	0	0	1.6763
231	7.15122	7.23176	7.2321	0	0	0	14.1659	14.1762	14.2391	13.2676	13.3703	13.0515	0	0	0	0	0	0	8.21666	8.52805	8.34084	5.56948	6.03846	6.48702	6.98198	7.65376	7.92713	2.11591	0	0	8.43839	8.70515	8.82203	0	0	0	8.68356	8.96868	8.97439	6.56426	6.48683	6.91403	4.25646	3.53735	2.6161	0	0	0
232	8.26774	8.19366	8.16559	7.86573	7.9096	8.03313	17.7547	17.8819	18.034	16.3846	16.4271	16.1815	5.30187	5.12298	5.85063	4.96132	4.56823	4.49583	5.73816	5.726	5.94433	6.63339	5.98964	5.23835	8.23593	8.34437	8.50544	6.90483	6.90015	7.32734	8.01807	8.10167	8.18813	2.1703	0	3.98889	6.48956	6.47934	6.04724	3.51779	5.10311	5.02337	8.82655	9.12442	8.79265	0	0	0
233	12.4703	12.4981	12.5412	0	0	0	7.24829	7.06866	6.90116	0	3.59376	2.9782	0	0	0	0	0	0	13.2374	13.1411	13.1906	11.1865	11.6704	11.7328	11.8463	11.865	11.9158	2.36338	2.93544	4.67693	10.5786	10.4863	10.7056	0	0	0	5.31395	4.78466	5.5349	4.10432	5.0805	5.24556	0	0	0	0	0	0
234	14.8771	14.9319	15.0493	6.61476	7.07648	7.08425	10.7162	10.7315	10.9555	9.22566	9.24074	8.94995	2.674	0	0	0	0	0	15.0669	15.0704	15.072	13.0144	13.4018	13.5635	13.6095	13.7912	13.7668	9.0217	8.39782	9.08447	11.4597	11.4606	11.5343	0	2.21457	0	6.1136	6.6151	6.81032	0	0	2.7376	4.77064	2.3725	4.43096	0	0	0
235	0	0	0	5.96845	6.07735	6.13777	17.5836	17.7099	17.8868	16.5595	16.6012	16.3865	2.23865	0	2.53277	6.47298	6.56912	6.49661	4.29989	3.81357	3.90635	8.98698	8.84249	8.88843	0	0	0	8.20216	8.11941	8.44195	8.04827	8.0918	8.14131	3.12395	3.58512	4.28952	10.4519	10.4376	10.4319	8.84889	8.82194	9.02099	0	0	0	0	0	0
236	6.08755	5.53487	5.93905	9.25035	9.21726	9.36161	16.0702	16.1758	16.3621	15.0087	15.011	14.7952	11.7898	11.6932	11.748	10.9504	11.1352	11.0234	0	0	0	7.73891	7.56606	7.49959	0	0	0	3.85671	2.89498	3.61932	10.0688	10.1219	10.1783	6.32318	6.23479	6.33145	11.357	11.2902	11.2916	9.3106	9.22007	9.27362	9.25957	9.22317	9.13938	2.088	2.07026	0
237	12.9427	12.6625	12.72	4.41029	2.76872	3.85097	8.67702	8.0545	8.14719	5.01922	6.1067	6.38512	0	0	0	0	0	0	13.8544	13.5237	13.8576	11.646	12.0006	11.9372	13.0763	12.4873	12.7122	8.04348	7.5479	8.46644	11.8899	12.1905	12.3543	1.99062	1.9261	0	11.4194	11.4155	11.4959	10.5691	10.6895	10.9984	0	0	0	0	0	0
238	0	0	0	0	0	0	9.60766	11.0081	11.6304	8.51117	8.48247	7.8057	0	0	0	0	0	0	0	2.4971	0	0	0	0	0	0	0	0	0	0	10.739	10.8014	10.9763	0	0	0	5.97099	5.80785	6.15124	0	2.41742	0	9.26185	9.16472	9.28482	0	2.15727	2.66688
239	12.8265	12.7918	12.8609	2.06177	3.37614	3.15824	8.96493	8.84062	8.90337	6.2494	5.61401	6.09263	0	0	0	0	0	0	13.1923	13.1183	13.2022	11.1204	11.5092	11.5716	11.6211	11.5221	11.6133	7.09514	6.38079	7.10365	10.9671	11.1417	11.2448	6.71637	6.62078	6.43439	7.81978	7.82229	8.32705	0	0	0	0	0	0	0	0	0
240	6.87447	6.86274	6.83159	4.10074	3.86313	3.15301	19.7315	19.812	20.0582	18.0277	18.1673	17.8628	6.39731	6.39434	6.38151	7.18315	7.28061	7.15165	7.70192	7.67402	7.79898	4.80112	5.83502	6.16702	7.25428	7.14334	7.94907	7.94662	7.84356	7.89958	13.4924	13.5157	13.5165	12.4193	12.3929	12.2768	11.0419	11.0708	11.0687	9.49127	9.57124	9.53169	8.56431	8.81088	8.53071	4.18993	5.36598	4.84335
241	0	0	0	4.11837	4.18403	4.43442	5.93063	4.61843	6.09809	0.063503	1.95977	2.34528	0	0	0	0	0	0	0	0	0	0	0	0	0	0	0	2.05075	2.35302	3.34923	0	0	2.23152	1.95421	0	1.68027	11.9487	11.8296	11.8635	11.6394	11.6015	11.704	0	0	0	0	0	0
242	13.2847	13.4301	13.5099	13.152	13.1835	13.1716	15.3753	15.4776	15.3593	15.6638	15.8363	15.355	14.0528	14.0889	14.1103	13.4187	13.4492	13.4459	13.8374	13.6117	13.4876	14.0655	14.0543	14.2752	14.5681	14.9229	13.5702	13.586	13.4904	13.511	13.8513	14.0287	13.7941	13.3294	13.3427	13.3075	14.3312	14.0752	14.031	13.9822	13.8509	13.9759	14.2127	14.1364	14.15	13.5976	13.612	13.454
243	4.39575	3.09634	3.90352	0	0	0	15.4232	15.5161	15.772	14.3404	14.3073	14.1578	0	0	2.7567	2.50428	3.6437	3.09046	5.70386	5.84544	5.99755	0	0	0	5.9856	0	6.33052	0	2.37394	2.15851	7.54262	7.71436	7.81418	4.83566	1.85083	4.46209	7.52461	7.56729	7.58512	7.75784	7.82113	7.69181	0	0	2.63672	0	0	0
244	6.9025	6.80672	6.8038	0	0	0	15.2446	15.363	15.5102	14.225	14.2378	13.9777	0	0	0	0	0	1.83732	6.03568	6.28737	5.9501	6.66354	6.72099	6.50951	4.42266	3.18348	5.56797	7.61452	7.59611	7.59607	5.33862	5.69615	5.66445	2.03399	2.44902	2.14799	9.54236	9.59062	9.68441	7.33784	7.46373	7.0722	11.7885	11.7817	11.7437	2.35951	0	3.00507
245	10.8538	10.9113	10.9658	3.33246	2.38865	3.59156	13.4535	13.3235	13.4842	12.5569	12.6553	12.3301	0	0	0	0	0	0	10.7211	10.7765	10.7986	8.39599	8.70502	8.59882	10.5656	10.1575	10.7211	8.32967	8.015	8.3383	13.8049	14.0061	14.1339	8.20006	7.96256	8.03307	13.5525	13.4925	13.5246	10.9323	10.809	10.982	0	0	0	0	0	0
246	1.63411	0	0	0	0	0	10.8546	10.9743	11.8205	9.52664	9.41638	8.88228	5.70107	5.14731	4.23162	0	0	2.6593	11.1405	11.0102	11.1031	13.2032	13.2898	13.2578	11.3739	11.4045	11.4426	13.0835	12.9301	13.0447	16.6966	16.7183	16.7561	17.5094	17.4893	17.4074	9.46839	9.64744	9.68672	7.55141	7.40493	7.03073	8.75467	9.05611	8.84153	0	0	0
247	1.75721	2.02565	2.9055	6.33558	6.24113	6.56346	13.271	13.3699	13.6028	11.8262	11.9037	11.6706	0	0	0	0	0	0	6.5212	6.60716	6.27283	9.31288	9.35275	9.27136	7.01293	6.22751	7.22116	9.35504	9.26139	9.36442	10.7883	10.7185	10.8247	11.0412	10.9995	11.018	13.0166	12.9367	12.9268	13.2136	13.3094	13.3426	0	2.54422	2.52502	0	0	0
248	4.60895	4.66392	4.61223	5.75021	5.85288	5.839	10.8599	10.937	11.3455	9.34394	9.2531	8.99566	9.10609	8.9734	9.03272	7.90659	7.9828	7.87878	7.19307	7.09993	7.15394	7.4979	7.60001	7.38953	6.69854	6.36266	7.17752	6.45239	6.5076	6.64176	10.95	10.9937	11.069	10.159	10.0922	10.0995	12.4105	12.4163	12.3768	11.9195	12.0003	12.0847	0	0	0	0	0	0
249	6.50066	5.86511	5.89143	0	0	0	16.3676	16.3934	16.6133	14.7765	14.7561	14.4851	0	0	0	0	0	0	8.08879	7.47545	8.06322	3.50216	3.47043	0	6.99194	5.2719	5.76349	0	0	0	10.1677	10.1471	10.2687	0	0	0	9.14004	9.08865	9.03737	5.85338	6.1432	6.00729	5.61747	5.32503	5.51249	0	0	0
250	2.23652	1.18849	1.55361	0	0	0	16.8679	16.897	17.1242	15.0504	15.0018	14.7149	0	0	0	0	2.10133	2.47321	5.26359	4.90191	5.09661	0	0	0	1.06214	2.78339	2.71415	0	0	0	4.00317	3.58164	3.55336	0	0	0	9.13219	8.82162	9.0513	4.57355	5.24153	4.68514	2.74265	2.82143	1.65253	0	0	0
251	3.83943	3.94319	1.64607	0	0	0	16.1162	16.1615	16.4003	14.4197	14.4225	14.1124	0	0	0	0	0	0	9.30417	9.14084	9.29017	1.91837	4.8211	3.46468	3.43742	0	4.4896	0	0	0	11.5586	11.5858	11.7757	1.06431	0.853964	2.39769	8.91315	9.00462	9.18984	3.82573	3.50335	1.48843	7.31537	7.51996	7.25692	0	0	0
252	4.77474	4.00555	3.3043	0	0	0	10.8599	10.9033	11.1522	10.1183	10.1654	10.1161	0	2.79958	0	0	0	0	4.36985	2.63327	4.14013	0	0	0	4.79551	0	2.19172	0	0	0	9.10152	9.15807	9.33436	8.85945	8.77588	8.6456	12.1705	12.2132	12.1	12.1132	12.1621	12.2764	2.89613	0	0	0	0	0
253	0	0	0	3.49878	3.28721	1.60751	14.6693	14.6696	15.3524	12.957	12.9995	12.6032	0	0	0	0	0	0	7.76155	7.71832	7.93007	6.53971	4.83698	2.88254	9.51813	9.56432	9.72658	7.99579	7.83324	8.04846	13.6859	13.7188	13.7914	12.222	12.2103	12.1242	17.9305	17.9653	17.8518	16.6615	16.6612	16.8136	6.48396	6.58221	6.22636	0	0	2.99247
254	0	2.73949	0	0	0	0	10.3681	10.3627	11.2418	8.98988	9.21327	8.59823	0	0	0	0	0	0	3.54434	3.62412	4.08675	0	0	0	3.00655	0	4.47441	0	0	0	9.8205	9.73512	9.80288	7.95822	7.7705	7.76043	13.4351	13.3755	13.3418	12.1254	12.1525	12.2919	7.87234	8.18239	8.03689	0	0	0
255	0	0	0	0	0	0	13.4119	13.4052	13.8511	11.7494	11.9242	11.6315	0	0	0	0	0	0	4.18189	5.39612	5.02324	4.90409	5.20169	3.85134	0	0	0	0	0	0	10.8497	10.6251	11.1988	10.1365	10.1439	10.0011	12.7006	12.6337	12.6006	11.4859	11.4522	11.5337	6.37827	6.78565	7.25394	0	0	0
256	0	0	0	0	0	0	12.0231	11.9163	12.3461	10.0905	10.1831	9.94812	0	0	0	0	0	0	0	0	0	0	0	0	1.93599	0	2.84106	0	0	1.82166	10.6855	10.6318	10.5322	8.9861	8.79228	8.78507	12.8157	12.7992	12.7376	11.7271	11.7239	11.8464	10.0388	10.0938	10.0243	0	0	0
257	0	0	0	0	0	0	7.17126	7.08352	8.33081	0	0	0	0	0	0	0	0	0	5.81493	6.03092	5.90853	6.28747	5.27943	5.18624	8.12832	8.20004	8.26743	7.11055	6.82389	7.17754	13.0707	13.0718	13.2026	11.529	11.5738	11.434	15.8239	15.8372	15.7893	14.7826	14.7571	14.8828	0	0	0	0	0	0
258	6.87447	6.86274	6.83159	4.10074	3.86313	3.15301	19.7315	19.812	20.0582	18.0277	18.1673	17.8628	6.39731	6.39434	6.38151	7.18315	7.28061	7.15165	7.70192	7.67402	7.79898	4.80112	5.83502	6.16702	7.25428	7.14334	7.94907	7.94662	7.84356	7.89958	13.4924	13.5157	13.5165	12.4193	12.3929	12.2768	11.0419	11.0708	11.0687	9.49127	9.57124	9.53169	8.56431	8.81088	8.53071	4.18993	5.36598	4.84335
259	0	0	0	0	0	0	14.0259	14.0305	14.4531	12.7127	12.9288	12.6159	0	0	0	0	0	0	0	0	1.84464	0	0	0	0	0	0	0	0	0	8.74637	8.54337	8.80783	7.29324	7.15182	7.00579	11.8656	11.8521	11.7969	10.646	10.6554	10.7974	8.53453	8.52032	8.52087	0	0	0
260	3.84849	3.21235	3.09391	7.06977	7.07922	7.24956	15.9671	16.0828	16.3177	14.4268	14.4316	14.1006	0	0	0	0	0	0	4.9633	5.28648	5.3382	7.96221	7.88994	7.87215	6.55664	4.90244	6.72639	8.62369	8.59698	8.6215	7.46726	7.32927	7.71222	6.86752	6.63735	6.64314	7.50081	7.70056	7.78296	4.98107	4.84688	5.62323	0	0	0	0	0	0
261	0	0	0	0	0	0	4.60056	3.4759	7.22267	0	0	3.69144	0	0	0	0	0	0	0	0	0	0	0	0	3.61827	0	3.63855	0	2.70664	1.8327	11.0913	11.1585	11.2526	9.97036	9.94276	9.87885	13.9358	13.9962	13.9443	13.3166	13.2901	13.4223	0	0	0	0	0	0
262	0	0	0	0	0	0	0	0	0.275637	0	0	0	0	0	0	0	0	0	3.9884	4.31749	4.30826	7.41761	7.5127	7.19631	5.71384	5.28494	5.89355	7.12627	6.95748	7.37606	10.3335	10.4266	10.4227	10.7919	10.7943	10.6806	14.0593	13.9393	13.9309	11.9716	11.8711	11.9969	4.16211	4.31892	3.88168	0	0	0
263	0	0	0	0	2.09704	2.40074	10.7189	10.7421	11.3677	9.25792	9.19415	8.92485	0	0	0	0	0	0	0	2.50931	0	3.08941	2.75267	4.99258	7.54499	6.51465	7.70918	6.55247	6.08709	6.16625	11.1097	11.2197	11.3117	9.85101	9.82576	9.78037	16.0556	16.1195	16.0475	15.1993	15.1556	15.3073	0	2.14654	0	0	0	0
264	0	0	0	0	0	0	6.20878	6.66665	7.1803	0	0	0	0	0	0	0	0	0	8.05949	7.92699	8.19754	0	0	0	7.60696	5.85129	8.06231	0	0	0	7.02467	6.7494	7.42958	3.25531	3.42004	2.70257	15.1547	15.1363	15.0958	13.591	13.5826	13.7159	9.05295	8.70101	8.99136	0	0	0
265	2.09417	2.57161	2.12714	0	0	0	9.79214	9.53342	10.0332	4.79098	4.9716	5.76342	0	0	0	0	0	0	10.8222	10.6972	10.8221	7.99054	8.68939	8.55286	8.11948	7.78019	8.18993	4.33985	3.7378	3.85728	10.9635	11.003	11.0149	8.60811	8.48924	8.68981	17.141	17.1115	17.0551	15.1297	15.1265	15.2602	9.26366	9.14864	9.35066	0	0.730279	0
266	0	0	0	0	0	0	0.744472	2.42929	2.26176	0	0	0	0	0	0	0	0	0	9.53138	9.61741	9.72709	5.86632	6.60726	6.25043	0	0	0	0	0	0	9.07306	9.08156	9.14008	4.95451	4.30408	4.77905	13.1201	13.0199	12.9866	11.0653	11.095	11.2261	4.48991	4.36968	4.88289	0	0	0
267	9.65592	9.6657	9.75891	3.41617	3.711	3.37405	11.2019	11.1796	11.7177	8.46256	8.48033	8.18136	0	0	0	0	0	0	9.23361	9.23209	9.26598	6.61843	7.28141	6.93733	10.0023	10.0052	10.2201	6.05719	5.56164	6.43236	11.7058	11.8296	11.8702	8.16087	7.91733	7.96531	12.9494	12.8652	12.8442	11.8915	11.9104	12.0307	11.8844	11.9582	11.9087	7.20438	6.95612	7.22126
268	0	0	0	0	0	0	9.41256	9.41729	10.5608	7.74296	7.37797	7.11274	0	0	0	0	0	0	0	0	0	0	0	0	0	0	0	0	0	0	4.43888	5.15371	3.6746	2.86592	3.80186	3.13168	11.8347	11.8717	11.8611	11.436	11.4575	11.5862	4.67448	5.57564	5.46883	0	0	0
269	0	0	0	0	0	0	0	0	0	0	0	0	0	0	0	0	0	0	0	0	0	2.44082	0	0	0	0	0	3.32579	3.70506	4.38563	4.4352	3.68721	4.75436	10.6773	10.5935	10.442	8.89613	9.03962	8.82186	13.6586	13.8097	13.7695	2.9022	0	3.5601	7.00904	7.27284	6.99419
270	0	0	0	0	0	0	0	0	0	0	0	0	0	0	0	0	0	0	0	0	0	5.81408	4.77488	5.50663	0	0	0	2.08668	2.22316	3.50154	2.69178	4.03914	4.40216	10.9513	10.8922	10.7222	7.56801	7.93019	7.58122	12.9335	13.0697	13.0323	0	0	0	0	0	0
271	0	0	0	0	0	0	0	0	0	0	0	0	0	0	0	0	0	0	0	0	0	0	0	0	0	0	0	4.219	4.4896	4.13025	5.60571	4.38404	4.60501	8.23454	8.16777	7.96993	11.771	11.8538	11.7029	13.9096	13.9937	14.0285	0	0	0	0	0	0
272	0	0	0	0	0	0	0	0	0	0	0	0	0	0	0	0	0	0	0	0	0	0	0	0	0	0	0	4.07445	3.71768	4.74806	6.72296	6.49356	6.87945	9.18126	9.11874	9.1043	10.6724	10.7455	10.5879	13.0032	13.0758	13.1035	0	0	0	0	0	0
273	0	0	0	0	0	0	17.4702	17.6196	17.8367	15.7543	15.8174	15.5579	3.44253	2.69462	0	5.04621	4.94711	4.93536	2.99265	3.27482	2.83161	4.80258	4.26341	3.93704	2.37542	0	4.66711	5.70379	5.53812	5.52285	7.25357	7.04937	7.52638	3.41003	3.18733	1.73294	9.26498	9.55843	9.474	8.57751	8.7363	8.96454	9.88301	9.76341	9.9023	2.74902	0	2.35526
274	0	0	0	0	0	0	3.65636	0	3.83152	0	0	0	0	0	0	0	0	0	0	0	0	0	0	0	0	0	0	0	0	0	0	0	0	0	0	0	4.02096	3.87978	5.16378	6.69174	6.20147	5.85513	0	0	0	0	0	0
275	0	0	0	0	0	0	4.90139	4.28015	6.75124	0	0	0	0	0	0	0	0	0	3.63957	4.72051	4.76479	8.31306	8.26582	8.27089	0	0	0	3.72387	3.70087	3.78309	10.1438	10.1272	10.1644	9.49049	9.3598	9.43368	11.3535	11.319	11.2438	11.2639	11.2698	11.3362	0	0	0	0	0	0
276	7.23757	7.10863	7.51032	8.62871	8.71471	8.7868	11.9539	12.0259	12.3928	9.12219	9.14315	9.0682	0	0	0	0	0	0	4.39315	5.78516	5.5176	8.32637	8.47626	8.3301	7.2712	6.25055	7.75866	8.12382	8.04237	8.19853	11.6852	11.6623	11.6945	10.3729	10.3104	10.3423	13.6154	13.5866	13.5167	13.283	13.3246	13.3952	10.5684	10.6337	10.5501	4.30987	5.13926	5.35224
277	0	1.95438	0	0	0	0	11.7822	11.8562	11.8727	9.93124	10.0748	9.87181	0	0	0	0	0	0	0	0	0	2.38729	2.28475	0	1.91294	0	0	0	0	0	3.64931	3.37767	3.77406	4.17348	3.77024	3.52175	14.0406	13.907	13.8726	12.7263	12.7218	12.7472	8.79507	8.69376	8.64222	3.13822	4.67199	4.8917
278	0	0	0	0	0	0	5.07512	4.82053	3.08647	0	0.030591	0.504816	0	0	0	0	0	0	0	0	0	0	0	0	7.15755	5.85717	7.1382	0	0	0	7.70994	7.62989	7.65316	0.295417	0	0	15.9375	15.9045	15.8498	13.7688	13.7417	13.8983	4.81323	4.94649	5.14699	0	0	0
279	0	0	0	4.71937	5.31734	5.3497	7.00711	6.7502	6.19697	6.58682	6.3512	6.60798	3.74257	2.37499	2.60442	8.22778	9.05701	8.50546	0	0	0	3.48565	0	0	1.52441	0	4.053	5.99649	6.09818	4.98949	9.94676	10.5398	10.0912	11.1412	10.9205	11.0313	13.3086	13.7764	12.9493	14.1816	14.5181	14.9698	0	0	0	0	0	0

## Sheet: Table S3
Figure 6. Heat map of compounds intensity of ethyl acetate extract of eight different C. Sect. Chrysantha Chang. Relative intensity of identified compounds in ethyl acetate extracts of eight different C. Sect. Chrysantha Chang flowers.										Figure 7. Heat map of compounds intensity of n-butanol extracts of eight different C. Sect. Chrysantha Chang flowers. Relative intensity of identified compounds in n-butanol extracts of eight different C. Sect. Chrysantha Chang flowers.
	E CI	E CCL	E CC	E CL	E CPb	E CPg	E CPt	E CM			N CI	N CCL	N CC	N CL	N CPb	N CPg	N CPt	N CM
Catechin	7.78493	8.92167	9.57046	9.49469	7.89733	9.99046	10.0055	4.41474		Catechin	0	3.82501	5.52968	4.04737	0	6.78568	5.48392	9.36105
Epicatechin	17.2218	17.2315	16.8417	17.783	17.0548	16.7889	16.7539	14.7727		Epicatechin	14.5014	14.3547	14.3821	14.5609	14.0738	14.4539	13.8085	17.3279
Procyanidin B2	16.9273	17.256	17.2734	17.6808	16.9442	16.6718	17.4749	17.432		Procyanidin B2	16.1557	16.2259	16.6751	16.1094	15.965	16.4063	16.169	16.5068
Procyanidin C1	16.4592	16.5981	16.1815	17.2618	16.5896	15.2492	16.5593	16.801		Procyanidin C1	16.9949	16.8036	16.9797	16.8607	16.9232	16.008	16.5627	17.1742
procyanidin tetramer isomer 3 (B type)	14.07	14.4552	13.7286	15.2285	14.321	12.9361	14.2049	14.641		procyanidin tetramer isomer 3 (B type)	16.0079	15.8455	15.9783	15.9881	16.0423	14.5593	15.5762	16.3212
Cinnamtannin A2	13.5002	14.0924	13.8339	14.7358	13.6683	12.8095	14.1934	14.344		Cinnamtannin A2	14.7016	14.9391	15.1381	14.9106	14.9547	14.0712	14.7858	15.4225
Quercetin 3-glucoside 7-xyloside	4.76719	0	0.765828	0	0	14.1465	0	0		Quercetin 3-glucoside 7-xyloside	9.26459	4.29443	7.09458	5.31542	6.2211	16.3278	5.75351	0
Rutin	13.1002	13.9563	12.4734	11.8968	11.6017	6.90074	10.911	9.39823		Rutin	16.2247	16.2203	16.0263	13.4832	14.2601	10.2472	13.5713	12.1349
kaempferol-3-O-galactoside	12.9978	3.94681	5.70008	11.1575	13.3793	14.7559	3.2171	8.94247		kaempferol-3-O-galactoside	10.0877	0	0	7.26702	10.1373	13.0823	0	4.90667
Kaempferol 5-glucoside	12.9737	10.9788	11.9723	10.7169	11.5786	15.2148	10.0992	9.63274		Kaempferol 5-glucoside	9.35833	7.01697	8.84288	6.10284	7.57236	13.0294	5.7237	4.91469
quercetin-3-O-galactoside	16.9684	16.2481	15.7348	15.7721	15.9145	16.2647	14.7245	15.2328		quercetin-3-O-galactoside	14.8155	13.5189	13.6466	12.4662	13.2483	15.139	11.5904	12.4206
Querce-tin-7-O-β-D-glucoside	16.8508	15.8032	15.598	15.4531	15.1327	16.8442	14.0929	14.8264		Querce-tin-7-O-β-D-glucoside	14.9782	13.534	13.9414	12.6406	12.8874	15.7111	11.549	12.5842
Quercetin 3-arabinoside	13.508	7.91144	9.28044	12.8015	15.2288	14.5179	8.21364	10.3032		Quercetin 3-arabinoside	8.15707	2.44283	2.48531	6.52715	9.75701	11.3444	0	3.39677
Ginsenoside Ro	0	0	0	0	11.6285	0	0	0		Ginsenoside Ro	0	0	0	0	15.0983	0	0	0
Camelliasaponin A1	0	0	0	0	0	0	0	0		Camelliasaponin A1	1.3631	7.52394	1.07538	1.07114	16.5165	0	0	0
Sanchakasaponin C	0	6.47262	5.37412	15.0698	0.973887	9.98772	7.59754	10.3188		Sanchakasaponin C	6.18626	9.78976	14.296	16.9135	7.56512	12.1747	15.3511	15.4336
Sanchakasaponin D	1.12925	11.2445	7.50347	15.6277	5.8641	10.0825	9.0011	11.285		Sanchakasaponin D	3.18156	11.655	15.0587	17.369	8.88879	12.3201	16.5614	16.2747
Camelliasaponin C1	8.02504	9.8764	10.5487	6.24303	0	7.77793	0	0		Camelliasaponin C1	15.883	12.8985	12.6478	9.75332	0	11.6394	9.43698	8.22856
Floraassamsaponin VIII	0.922134	12.1649	0	0	0.33831	4.54899	0	0		Floraassamsaponin VIII	8.9217	15.5231	10.0975	5.10293	6.0959	8.74723	4.28324	6.51962
Maetenoside B	6.55186	10.0487	8.02544	6.25154	11.3337	20.9475	6.91467	9.68975		Maetenoside B	2.55013	11.2117	10.5835	8.94549	9.54515	21.695	10.327	6.64429
Cynauricoside	6.47522	7.72911	5.74784	4.22685	9.77192	19.3845	4.16306	9.06406		Cynauricoside	12.4147	10.1754	8.08934	6.62927	8.8484	20.6636	6.37513	3.59118
sasanquasaponin I	0	10.8387	0	0	0	0	0	0		sasanquasaponin I	0	15.6233	6.81196	0	0	0	0	6.26334
Ardisimamilloside B	0	10.8095	7.85344	0	13.7146	16.2053	1.94216	0.942538		Ardisimamilloside B	10.2116	12.6243	10.5949	1.86507	18.2172	16.396	2.39786	3.55193
Bunkankasaponin B	0	7.56167	6.32033	4.2648	6.92402	17.8448	1.32339	7.12136		Bunkankasaponin B	0	6.47251	6.03183	3.29094	6.16446	18.436	0	0
gordonoside J	11.5486	9.99532	0	1.6685	0	10.6687	0.786206	0		gordonoside J	17.973	12.4888	8.91598	0	0	12.9089	1.0101	4.57156
xanifolia-Y3	0	14.8086	11.5134	5.67582	0	0	0	7.04529		xanifolia-Y3	0	15.8169	13.1164	5.92084	0	7.64803	0	8.19971
Xanifolia Y8	0	5.19181	6.72005	7.90863	0	14.3278	7.13525	8.61411		Xanifolia Y8	0	7.66624	7.51169	5.20527	0	16.13	3.42454	6.26008
